# Supplementary material for: Counting days is a spacing incentive that unlocks the potential of low GPA students
Source: NPJ Sci Learn. 2025 Jun 5;10:35. doi: 10.1038/s41539-025-00322-5 (PMC12141441; doi:10.1038/s41539-025-00322-5)
Supplement: Supplementary file 2 — Supplementary Dataset 1 [file 41539_2025_322_MOESM2_ESM.csv]

	Course_Name	Instructor	User_ID	Spacing	Practice_Days	Practice_Count	max_practice_days	max_practice_questions	day_points	questions_to_complete_day	students	question_points
1	1	58532	163281	Counting Days	33	244	100	500	5	5	16	0.2
2	1	58532	163270	Counting Days	88	594	100	500	5	5	16	0.2
3	1	58532	163267	Counting Days	16	174	100	500	5	5	16	0.2
4	1	58532	163280	Counting Days	46	274	100	500	5	5	16	0.2
5	1	58532	165752	Counting Days	21	292	100	500	5	5	16	0.2
6	1	58532	163282	Counting Days	37	318	100	500	5	5	16	0.2
7	1	58532	167601	Counting Days	46	282	100	500	5	5	16	0.2
8	1	58532	163273	Counting Days	11	86	100	500	5	5	16	0.2
9	1	58532	163275	Counting Days	49	462	100	500	5	5	16	0.2
10	1	58532	163269	Counting Days	2	30	100	500	5	5	16	0.2
11	1	58532	163274	Counting Days	1	30	100	500	5	5	16	0.2
12	1	58532	163277	Counting Days	24	212	100	500	5	5	16	0.2
13	1	58532	163278	Counting Days	85	712	100	500	5	5	16	0.2
14	1	58532	163266	Counting Days	1	6	100	500	5	5	16	0.2
15	1	58532	163279	Counting Days	16	164	100	500	5	5	16	0.2
16	1	58532	163276	Counting Days	42	370	100	500	5	5	16	0.2
17	2	74785	135541	Counting Questions	2	376	50	800	2	10	35	1
18	2	74785	134653	Counting Questions	9	346	50	800	2	10	35	1
19	2	74785	137010	Counting Questions	5	170	50	800	2	10	35	1
20	2	74785	134654	Counting Questions	4	100	50	800	2	10	35	1
21	2	74785	134652	Counting Questions	1	6	50	800	2	10	35	1
22	2	74785	134222	Counting Questions	6	130	50	800	2	10	35	1
23	2	74785	134651	Counting Questions	6	74	50	800	2	10	35	1
24	2	74785	134650	Counting Questions	4	142	50	800	2	10	35	1
25	2	74785	134647	Counting Questions	5	134	50	800	2	10	35	1
26	2	74785	134210	Counting Questions	7	150	50	800	2	10	35	1
27	2	74785	134220	Counting Questions	2	80	50	800	2	10	35	1
28	2	74785	134219	Counting Questions	5	192	50	800	2	10	35	1
29	2	74785	134218	Counting Questions	6	148	50	800	2	10	35	1
30	2	74785	134644	Counting Questions	3	154	50	800	2	10	35	1
31	2	74785	134203	Counting Questions	2	62	50	800	2	10	35	1
32	2	74785	134648	Counting Questions	6	194	50	800	2	10	35	1
33	2	74785	134204	Counting Questions	11	196	50	800	2	10	35	1
34	2	74785	134689	Counting Questions	2	74	50	800	2	10	35	1
35	2	74785	134643	Counting Questions	2	110	50	800	2	10	35	1
36	2	74785	134201	Counting Questions	1	86	50	800	2	10	35	1
37	2	74785	134214	Counting Questions	10	232	50	800	2	10	35	1
38	2	74785	134212	Counting Questions	7	118	50	800	2	10	35	1
39	2	74785	134209	Counting Questions	4	138	50	800	2	10	35	1
40	2	74785	134726	Counting Questions	2	56	50	800	2	10	35	1
41	2	74785	134208	Counting Questions	2	114	50	800	2	10	35	1
42	2	74785	134661	Counting Questions	1	28	50	800	2	10	35	1
43	2	74785	134657	Counting Questions	1	100	50	800	2	10	35	1
44	2	74785	134207	Counting Questions	8	162	50	800	2	10	35	1
45	2	74785	134645	Counting Questions	3	110	50	800	2	10	35	1
46	2	74785	134660	Counting Questions	5	86	50	800	2	10	35	1
47	2	74785	134655	Counting Questions	4	90	50	800	2	10	35	1
48	2	74785	134674	Counting Questions	1	46	50	800	2	10	35	1
49	2	74785	134659	Counting Questions	3	80	50	800	2	10	35	1
50	2	74785	134205	Counting Questions	4	106	50	800	2	10	35	1
51	2	74785	134656	Counting Questions	5	188	50	800	2	10	35	1
52	3	74785	136805	Counting Questions	1	44	50	800	2	10	54	1
53	3	74785	136801	Counting Questions	1	124	50	800	2	10	54	1
54	3	74785	136625	Counting Questions	2	20	50	800	2	10	54	1
55	3	74785	136802	Counting Questions	1	204	50	800	2	10	54	1
56	3	74785	136821	Counting Questions	1	68	50	800	2	10	54	1
57	3	74785	136598	Counting Questions	8	260	50	800	2	10	54	1
58	3	74785	136624	Counting Questions	2	104	50	800	2	10	54	1
59	3	74785	136818	Counting Questions	1	4	50	800	2	10	54	1
60	3	74785	136803	Counting Questions	1	4	50	800	2	10	54	1
61	3	74785	136623	Counting Questions	1	4	50	800	2	10	54	1
62	3	74785	136817	Counting Questions	1	4	50	800	2	10	54	1
63	3	74785	131544	Counting Questions	3	196	50	800	2	10	54	1
64	3	74785	136597	Counting Questions	1	24	50	800	2	10	54	1
65	3	74785	136816	Counting Questions	17	432	50	800	2	10	54	1
66	3	74785	136617	Counting Questions	4	408	50	800	2	10	54	1
67	3	74785	136620	Counting Questions	1	104	50	800	2	10	54	1
68	3	74785	136614	Counting Questions	1	24	50	800	2	10	54	1
69	3	74785	136798	Counting Questions	3	180	50	800	2	10	54	1
70	3	74785	136815	Counting Questions	16	560	50	800	2	10	54	1
71	3	74785	131365	Counting Questions	6	196	50	800	2	10	54	1
72	3	74785	136619	Counting Questions	2	36	50	800	2	10	54	1
73	3	74785	136819	Counting Questions	4	244	50	800	2	10	54	1
74	3	74785	136858	Counting Questions	2	96	50	800	2	10	54	1
75	3	74785	136613	Counting Questions	1	12	50	800	2	10	54	1
76	3	74785	136616	Counting Questions	3	268	50	800	2	10	54	1
77	3	74785	136806	Counting Questions	1	12	50	800	2	10	54	1
78	3	74785	136810	Counting Questions	11	872	50	800	2	10	54	1
79	3	74785	136800	Counting Questions	2	156	50	800	2	10	54	1
80	3	74785	136827	Counting Questions	1	8	50	800	2	10	54	1
81	3	74785	136615	Counting Questions	5	304	50	800	2	10	54	1
82	3	74785	136845	Counting Questions	1	32	50	800	2	10	54	1
83	3	74785	136601	Counting Questions	7	584	50	800	2	10	54	1
84	3	74785	136885	Counting Questions	6	324	50	800	2	10	54	1
85	3	74785	136832	Counting Questions	2	52	50	800	2	10	54	1
86	3	74785	136814	Counting Questions	7	136	50	800	2	10	54	1
87	3	74785	136612	Counting Questions	3	260	50	800	2	10	54	1
88	3	74785	136630	Counting Questions	1	36	50	800	2	10	54	1
89	3	74785	136837	Counting Questions	5	364	50	800	2	10	54	1
90	3	74785	136809	Counting Questions	7	352	50	800	2	10	54	1
91	3	74785	136608	Counting Questions	5	328	50	800	2	10	54	1
92	3	74785	136611	Counting Questions	1	12	50	800	2	10	54	1
93	3	74785	136626	Counting Questions	1	60	50	800	2	10	54	1
94	3	74785	136799	Counting Questions	3	104	50	800	2	10	54	1
95	3	74785	136609	Counting Questions	2	52	50	800	2	10	54	1
96	3	74785	136600	Counting Questions	5	144	50	800	2	10	54	1
97	3	74785	136831	Counting Questions	7	256	50	800	2	10	54	1
98	3	74785	136824	Counting Questions	2	216	50	800	2	10	54	1
99	3	74785	136826	Counting Questions	2	164	50	800	2	10	54	1
100	3	74785	136610	Counting Questions	5	540	50	800	2	10	54	1
101	3	74785	136825	Counting Questions	1	20	50	800	2	10	54	1
102	3	74785	136628	Counting Questions	3	240	50	800	2	10	54	1
103	3	74785	136812	Counting Questions	1	28	50	800	2	10	54	1
104	3	74785	136627	Counting Questions	4	72	50	800	2	10	54	1
105	3	74785	136605	Counting Questions	4	268	50	800	2	10	54	1
106	4	21579	214934	Counting Questions	4	134	50	500	2	10	5	0.2
107	4	21579	214935	Counting Questions	1	36	50	500	2	10	5	0.2
108	4	21579	214933	Counting Questions	1	36	50	500	2	10	5	0.2
109	4	21579	215324	Counting Questions	1	22	50	500	2	10	5	0.2
110	4	21579	214931	Counting Questions	1	38	50	500	2	10	5	0.2
111	5	121669	297936	Counting Days	22	113	80	500	2	5	22	0.2
112	5	121669	297935	Counting Days	25	129	80	500	2	5	22	0.2
113	5	121669	297921	Counting Days	10	53	80	500	2	5	22	0.2
114	5	121669	297920	Counting Days	54	269	80	500	2	5	22	0.2
115	5	121669	297930	Counting Days	4	33	80	500	2	5	22	0.2
116	5	121669	297922	Counting Days	80	390	80	500	2	5	22	0.2
117	5	121669	297934	Counting Days	35	172	80	500	2	5	22	0.2
118	5	121669	297928	Counting Days	77	341	80	500	2	5	22	0.2
119	5	121669	297933	Counting Days	27	126	80	500	2	5	22	0.2
120	5	121669	297926	Counting Days	56	280	80	500	2	5	22	0.2
121	5	121669	297927	Counting Days	75	341	80	500	2	5	22	0.2
122	5	121669	297923	Counting Days	16	67	80	500	2	5	22	0.2
123	5	121669	297924	Counting Days	80	329	80	500	2	5	22	0.2
124	5	121669	297929	Counting Days	17	85	80	500	2	5	22	0.2
125	5	121669	297940	Counting Days	36	169	80	500	2	5	22	0.2
126	5	121669	297941	Counting Days	18	93	80	500	2	5	22	0.2
127	5	121669	297942	Counting Days	24	150	80	500	2	5	22	0.2
128	5	121669	297939	Counting Days	30	132	80	500	2	5	22	0.2
129	5	121669	297931	Counting Days	85	406	80	500	2	5	22	0.2
130	5	121669	297932	Counting Days	9	52	80	500	2	5	22	0.2
131	5	121669	297925	Counting Days	2	6	80	500	2	5	22	0.2
132	5	121669	297937	Counting Days	38	183	80	500	2	5	22	0.2
133	6	162023	283738	Counting Days	5	30	50	500	2	4	12	0.2
134	6	162023	283737	Counting Days	10	90	50	500	2	4	12	0.2
135	6	162023	300758	Counting Days	18	135	50	500	2	4	12	0.2
136	6	162023	300757	Counting Days	9	82	50	500	2	4	12	0.2
137	6	162023	283735	Counting Days	16	89	50	500	2	4	12	0.2
138	6	162023	283736	Counting Days	2	2	50	500	2	4	12	0.2
139	6	162023	284559	Counting Days	15	139	50	500	2	4	12	0.2
140	6	162023	283734	Counting Days	7	52	50	500	2	4	12	0.2
141	6	162023	283731	Counting Days	10	62	50	500	2	4	12	0.2
142	6	162023	283726	Counting Days	16	98	50	500	2	4	12	0.2
143	6	162023	283727	Counting Days	14	62	50	500	2	4	12	0.2
144	6	162023	283729	Counting Days	13	98	50	500	2	4	12	0.2
145	7	7764	64289	Counting Questions	6	94	50	1000	2	10	10	0.1
146	7	7764	64300	Counting Questions	11	72	50	1000	2	10	10	0.1
147	7	7764	64285	Counting Questions	37	364	50	1000	2	10	10	0.1
148	7	7764	64293	Counting Questions	25	512	50	1000	2	10	10	0.1
149	7	7764	64299	Counting Questions	25	232	50	1000	2	10	10	0.1
150	7	7764	64291	Counting Questions	2	16	50	1000	2	10	10	0.1
151	7	7764	64298	Counting Questions	38	416	50	1000	2	10	10	0.1
152	7	7764	64297	Counting Questions	41	690	50	1000	2	10	10	0.1
153	7	7764	64292	Counting Questions	8	48	50	1000	2	10	10	0.1
154	7	7764	64290	Counting Questions	30	498	50	1000	2	10	10	0.1
155	8	60827	70979	Counting Days	5	120	88	500	2	10	18	0.2
156	8	60827	70978	Counting Days	9	162	88	500	2	10	18	0.2
157	8	60827	70991	Counting Days	6	118	88	500	2	10	18	0.2
158	8	60827	71705	Counting Days	1	20	88	500	2	10	18	0.2
159	8	60827	70984	Counting Days	5	58	88	500	2	10	18	0.2
160	8	60827	70977	Counting Days	8	160	88	500	2	10	18	0.2
161	8	60827	70988	Counting Days	8	180	88	500	2	10	18	0.2
162	8	60827	70976	Counting Days	8	120	88	500	2	10	18	0.2
163	8	60827	71713	Counting Days	1	20	88	500	2	10	18	0.2
164	8	60827	70989	Counting Days	4	102	88	500	2	10	18	0.2
165	8	60827	70982	Counting Days	11	248	88	500	2	10	18	0.2
166	8	60827	70983	Counting Days	8	160	88	500	2	10	18	0.2
167	8	60827	71733	Counting Days	2	40	88	500	2	10	18	0.2
168	8	60827	70985	Counting Days	5	74	88	500	2	10	18	0.2
169	8	60827	71307	Counting Days	9	160	88	500	2	10	18	0.2
170	8	60827	70980	Counting Days	8	160	88	500	2	10	18	0.2
171	8	60827	70986	Counting Days	3	40	88	500	2	10	18	0.2
172	8	60827	70987	Counting Days	1	20	88	500	2	10	18	0.2
173	9	272384	282500	Counting Days	1	2	50	500	2	10	8	0.2
174	9	272384	315794	Counting Days	8	71	50	500	2	10	8	0.2
175	9	272384	281550	Counting Days	2	12	50	500	2	10	8	0.2
176	9	272384	282357	Counting Days	1	7	50	500	2	10	8	0.2
177	9	272384	282031	Counting Days	4	34	50	500	2	10	8	0.2
178	9	272384	282443	Counting Days	2	11	50	500	2	10	8	0.2
179	9	272384	282501	Counting Days	1	17	50	500	2	10	8	0.2
180	9	272384	285130	Counting Days	1	2	50	500	2	10	8	0.2
181	10	77801	171603	Counting Days	6	88	50	500	2	10	22	0.2
182	10	77801	171613	Counting Days	10	112	50	500	2	10	22	0.2
183	10	77801	171597	Counting Days	6	82	50	500	2	10	22	0.2
184	10	77801	171602	Counting Days	7	82	50	500	2	10	22	0.2
185	10	77801	171599	Counting Days	5	78	50	500	2	10	22	0.2
186	10	77801	171610	Counting Days	6	94	50	500	2	10	22	0.2
187	10	77801	171609	Counting Days	7	100	50	500	2	10	22	0.2
188	10	77801	171601	Counting Days	4	68	50	500	2	10	22	0.2
189	10	77801	171598	Counting Days	8	108	50	500	2	10	22	0.2
190	10	77801	171612	Counting Days	6	118	50	500	2	10	22	0.2
191	10	77801	171611	Counting Days	5	108	50	500	2	10	22	0.2
192	10	77801	171600	Counting Days	6	104	50	500	2	10	22	0.2
193	10	77801	171604	Counting Days	3	84	50	500	2	10	22	0.2
194	10	77801	171593	Counting Days	4	76	50	500	2	10	22	0.2
195	10	77801	171606	Counting Days	7	102	50	500	2	10	22	0.2
196	10	77801	171596	Counting Days	4	68	50	500	2	10	22	0.2
197	10	77801	171605	Counting Days	7	102	50	500	2	10	22	0.2
198	10	77801	171608	Counting Days	7	100	50	500	2	10	22	0.2
199	10	77801	171594	Counting Days	5	64	50	500	2	10	22	0.2
200	10	77801	171595	Counting Days	5	104	50	500	2	10	22	0.2
201	10	77801	171592	Counting Days	6	98	50	500	2	10	22	0.2
202	10	77801	171607	Counting Days	4	84	50	500	2	10	22	0.2
203	11	77801	171628	Counting Days	6	56	50	500	2	6	20	0.2
204	11	77801	171618	Counting Days	7	58	50	500	2	6	20	0.2
205	11	77801	171619	Counting Days	7	78	50	500	2	6	20	0.2
206	11	77801	171615	Counting Days	5	56	50	500	2	6	20	0.2
207	11	77801	171627	Counting Days	8	70	50	500	2	6	20	0.2
208	11	77801	53295	Counting Days	1	6	50	500	2	6	20	0.2
209	11	77801	171616	Counting Days	12	100	50	500	2	6	20	0.2
210	11	77801	171631	Counting Days	5	40	50	500	2	6	20	0.2
211	11	77801	171629	Counting Days	8	66	50	500	2	6	20	0.2
212	11	77801	171630	Counting Days	7	82	50	500	2	6	20	0.2
213	11	77801	171626	Counting Days	6	56	50	500	2	6	20	0.2
214	11	77801	171633	Counting Days	7	62	50	500	2	6	20	0.2
215	11	77801	171617	Counting Days	14	84	50	500	2	6	20	0.2
216	11	77801	171623	Counting Days	6	58	50	500	2	6	20	0.2
217	11	77801	171625	Counting Days	15	114	50	500	2	6	20	0.2
218	11	77801	171622	Counting Days	6	64	50	500	2	6	20	0.2
219	11	77801	171632	Counting Days	9	62	50	500	2	6	20	0.2
220	11	77801	171624	Counting Days	5	38	50	500	2	6	20	0.2
221	11	77801	171621	Counting Days	8	68	50	500	2	6	20	0.2
222	11	77801	171620	Counting Days	14	80	50	500	2	6	20	0.2
223	12	77801	220038	Counting Days	2	34	50	500	2	3	18	0.2
224	12	77801	220033	Counting Days	3	18	50	500	2	3	18	0.2
225	12	77801	220030	Counting Days	3	24	50	500	2	3	18	0.2
226	12	77801	220035	Counting Days	2	18	50	500	2	3	18	0.2
227	12	77801	220028	Counting Days	2	18	50	500	2	3	18	0.2
228	12	77801	220039	Counting Days	8	48	50	500	2	3	18	0.2
229	12	77801	220040	Counting Days	1	10	50	500	2	3	18	0.2
230	12	77801	220045	Counting Days	3	18	50	500	2	3	18	0.2
231	12	77801	220031	Counting Days	3	28	50	500	2	3	18	0.2
232	12	77801	220034	Counting Days	3	28	50	500	2	3	18	0.2
233	12	77801	220044	Counting Days	2	18	50	500	2	3	18	0.2
234	12	77801	220041	Counting Days	2	18	50	500	2	3	18	0.2
235	12	77801	220047	Counting Days	1	16	50	500	2	3	18	0.2
236	12	77801	220048	Counting Days	3	18	50	500	2	3	18	0.2
237	12	77801	220032	Counting Days	1	6	50	500	2	3	18	0.2
238	12	77801	220043	Counting Days	6	40	50	500	2	3	18	0.2
239	12	77801	220046	Counting Days	2	18	50	500	2	3	18	0.2
240	12	77801	220042	Counting Days	4	24	50	500	2	3	18	0.2
241	13	77801	218530	Counting Days	2	18	50	500	2	3	19	0.2
242	13	77801	218525	Counting Days	3	18	50	500	2	3	19	0.2
243	13	77801	218527	Counting Days	2	18	50	500	2	3	19	0.2
244	13	77801	218529	Counting Days	2	18	50	500	2	3	19	0.2
245	13	77801	218539	Counting Days	2	24	50	500	2	3	19	0.2
246	13	77801	218532	Counting Days	2	12	50	500	2	3	19	0.2
247	13	77801	218526	Counting Days	3	18	50	500	2	3	19	0.2
248	13	77801	218533	Counting Days	2	12	50	500	2	3	19	0.2
249	13	77801	218540	Counting Days	3	14	50	500	2	3	19	0.2
250	13	77801	218528	Counting Days	3	18	50	500	2	3	19	0.2
251	13	77801	218542	Counting Days	4	28	50	500	2	3	19	0.2
252	13	77801	218535	Counting Days	3	18	50	500	2	3	19	0.2
253	13	77801	218544	Counting Days	3	28	50	500	2	3	19	0.2
254	13	77801	218538	Counting Days	2	12	50	500	2	3	19	0.2
255	13	77801	218536	Counting Days	3	28	50	500	2	3	19	0.2
256	13	77801	218541	Counting Days	1	12	50	500	2	3	19	0.2
257	13	77801	218537	Counting Days	3	22	50	500	2	3	19	0.2
258	13	77801	218531	Counting Days	1	6	50	500	2	3	19	0.2
259	13	77801	218534	Counting Days	2	18	50	500	2	3	19	0.2
260	14	591	290363	Counting Days	6	46	8	500	4	10	13	0.2
261	14	591	290365	Counting Days	3	15	8	500	4	10	13	0.2
262	14	591	290371	Counting Days	2	7	8	500	4	10	13	0.2
263	14	591	290367	Counting Days	5	33	8	500	4	10	13	0.2
264	14	591	290407	Counting Days	7	46	8	500	4	10	13	0.2
265	14	591	290373	Counting Days	2	6	8	500	4	10	13	0.2
266	14	591	290368	Counting Days	5	43	8	500	4	10	13	0.2
267	14	591	290360	Counting Days	9	81	8	500	4	10	13	0.2
268	14	591	290369	Counting Days	6	45	8	500	4	10	13	0.2
269	14	591	311882	Counting Days	2	7	8	500	4	10	13	0.2
270	14	591	290376	Counting Days	3	30	8	500	4	10	13	0.2
271	14	591	290374	Counting Days	3	16	8	500	4	10	13	0.2
272	14	591	290375	Counting Days	10	86	8	500	4	10	13	0.2
273	15	97650	251431	Counting Questions	1	6	50	500	2	10	10	0.2
274	15	97650	251410	Counting Questions	1	4	50	500	2	10	10	0.2
275	15	97650	262319	Counting Questions	1	7	50	500	2	10	10	0.2
276	15	97650	251414	Counting Questions	1	7	50	500	2	10	10	0.2
277	15	97650	251440	Counting Questions	1	4	50	500	2	10	10	0.2
278	15	97650	251436	Counting Questions	1	0	50	500	2	10	10	0.2
279	15	97650	251428	Counting Questions	1	2	50	500	2	10	10	0.2
280	15	97650	262314	Counting Questions	1	7	50	500	2	10	10	0.2
281	15	97650	251429	Counting Questions	1	5	50	500	2	10	10	0.2
282	15	97650	251439	Counting Questions	1	1	50	500	2	10	10	0.2
283	16	145037	229899	Counting Days	2	20	90	500	1	5	21	0.2
284	16	145037	229885	Counting Days	3	24	90	500	1	5	21	0.2
285	16	145037	229902	Counting Days	1	22	90	500	1	5	21	0.2
286	16	145037	229901	Counting Days	4	36	90	500	1	5	21	0.2
287	16	145037	229850	Counting Days	4	34	90	500	1	5	21	0.2
288	16	145037	229900	Counting Days	1	10	90	500	1	5	21	0.2
289	16	145037	229893	Counting Days	1	30	90	500	1	5	21	0.2
290	16	145037	229905	Counting Days	2	20	90	500	1	5	21	0.2
291	16	145037	229895	Counting Days	3	24	90	500	1	5	21	0.2
292	16	145037	229912	Counting Days	2	26	90	500	1	5	21	0.2
293	16	145037	229889	Counting Days	1	2	90	500	1	5	21	0.2
294	16	145037	232164	Counting Days	1	10	90	500	1	5	21	0.2
295	16	145037	229915	Counting Days	6	60	90	500	1	5	21	0.2
296	16	145037	229907	Counting Days	5	36	90	500	1	5	21	0.2
297	16	145037	229887	Counting Days	1	10	90	500	1	5	21	0.2
298	16	145037	229908	Counting Days	2	20	90	500	1	5	21	0.2
299	16	145037	229906	Counting Days	2	20	90	500	1	5	21	0.2
300	16	145037	229894	Counting Days	2	18	90	500	1	5	21	0.2
301	16	145037	229914	Counting Days	1	10	90	500	1	5	21	0.2
302	16	145037	229896	Counting Days	3	20	90	500	1	5	21	0.2
303	16	145037	229897	Counting Days	1	20	90	500	1	5	21	0.2
304	17	58891	59219	Counting Questions	11	236	50	500	2	10	13	0.2
305	17	58891	59224	Counting Questions	17	368	50	500	2	10	13	0.2
306	17	58891	59217	Counting Questions	23	582	50	500	2	10	13	0.2
307	17	58891	59222	Counting Questions	25	1000	50	500	2	10	13	0.2
308	17	58891	59223	Counting Questions	8	142	50	500	2	10	13	0.2
309	17	58891	59225	Counting Questions	26	412	50	500	2	10	13	0.2
310	17	58891	59221	Counting Questions	15	412	50	500	2	10	13	0.2
311	17	58891	59218	Counting Questions	15	198	50	500	2	10	13	0.2
312	17	58891	59216	Counting Questions	2	20	50	500	2	10	13	0.2
313	17	58891	59227	Counting Questions	5	192	50	500	2	10	13	0.2
314	17	58891	59229	Counting Questions	14	624	50	500	2	10	13	0.2
315	17	58891	59228	Counting Questions	5	56	50	500	2	10	13	0.2
316	17	58891	59226	Counting Questions	9	160	50	500	2	10	13	0.2
317	18	42574	58773	Counting Days	45	774	50	500	2	8	11	0.2
318	18	42574	58757	Counting Days	37	764	50	500	2	8	11	0.2
319	18	42574	58766	Counting Days	113	1120	50	500	2	8	11	0.2
320	18	42574	58759	Counting Days	36	666	50	500	2	8	11	0.2
321	18	42574	58765	Counting Days	43	962	50	500	2	8	11	0.2
322	18	42574	58762	Counting Days	46	774	50	500	2	8	11	0.2
323	18	42574	59922	Counting Days	33	706	50	500	2	8	11	0.2
324	18	42574	59148	Counting Days	55	1044	50	500	2	8	11	0.2
325	18	42574	58761	Counting Days	27	324	50	500	2	8	11	0.2
326	18	42574	58764	Counting Days	57	1084	50	500	2	8	11	0.2
327	18	42574	58763	Counting Days	44	882	50	500	2	8	11	0.2
328	19	98344	140657	Counting Days	1	20	90	500	2	8	8	0.2
329	19	98344	140599	Counting Days	1	16	90	500	2	8	8	0.2
330	19	98344	141168	Counting Days	1	16	90	500	2	8	8	0.2
331	19	98344	141164	Counting Days	1	40	90	500	2	8	8	0.2
332	19	98344	164088	Counting Days	1	16	90	500	2	8	8	0.2
333	19	98344	140594	Counting Days	1	16	90	500	2	8	8	0.2
334	19	98344	164087	Counting Days	1	16	90	500	2	8	8	0.2
335	19	98344	139140	Counting Days	1	2	90	500	2	8	8	0.2
336	20	18152	159684	Counting Days	4	84	50	500	2	10	16	0.2
337	20	18152	159685	Counting Days	3	46	50	500	2	10	16	0.2
338	20	18152	159683	Counting Days	17	434	50	500	2	10	16	0.2
339	20	18152	160910	Counting Days	51	1030	50	500	2	10	16	0.2
340	20	18152	159017	Counting Days	43	1000	50	500	2	10	16	0.2
341	20	18152	159997	Counting Days	2	34	50	500	2	10	16	0.2
342	20	18152	159053	Counting Days	2	102	50	500	2	10	16	0.2
343	20	18152	159266	Counting Days	21	426	50	500	2	10	16	0.2
344	20	18152	159687	Counting Days	6	114	50	500	2	10	16	0.2
345	20	18152	159399	Counting Days	1	20	50	500	2	10	16	0.2
346	20	18152	159677	Counting Days	12	240	50	500	2	10	16	0.2
347	20	18152	158067	Counting Days	11	214	50	500	2	10	16	0.2
348	20	18152	160881	Counting Days	5	100	50	500	2	10	16	0.2
349	20	18152	159681	Counting Days	28	632	50	500	2	10	16	0.2
350	20	18152	159257	Counting Days	31	700	50	500	2	10	16	0.2
351	20	18152	159682	Counting Days	27	570	50	500	2	10	16	0.2
352	21	18152	234009	Counting Days	1	2	50	500	2	10	20	0.2
353	21	18152	234013	Counting Days	1	20	50	500	2	10	20	0.2
354	21	18152	234017	Counting Days	1	4	50	500	2	10	20	0.2
355	21	18152	234027	Counting Days	20	300	50	500	2	10	20	0.2
356	21	18152	234029	Counting Days	3	60	50	500	2	10	20	0.2
357	21	18152	240808	Counting Days	2	18	50	500	2	10	20	0.2
358	21	18152	234011	Counting Days	7	140	50	500	2	10	20	0.2
359	21	18152	234031	Counting Days	1	20	50	500	2	10	20	0.2
360	21	18152	233998	Counting Days	3	46	50	500	2	10	20	0.2
361	21	18152	234010	Counting Days	11	206	50	500	2	10	20	0.2
362	21	18152	234016	Counting Days	18	322	50	500	2	10	20	0.2
363	21	18152	234025	Counting Days	5	100	50	500	2	10	20	0.2
364	21	18152	234019	Counting Days	8	140	50	500	2	10	20	0.2
365	21	18152	234030	Counting Days	3	50	50	500	2	10	20	0.2
366	21	18152	234021	Counting Days	2	12	50	500	2	10	20	0.2
367	21	18152	234012	Counting Days	1	2	50	500	2	10	20	0.2
368	21	18152	234026	Counting Days	2	44	50	500	2	10	20	0.2
369	21	18152	234023	Counting Days	1	6	50	500	2	10	20	0.2
370	21	18152	234022	Counting Days	16	250	50	500	2	10	20	0.2
371	21	18152	234018	Counting Days	4	58	50	500	2	10	20	0.2
372	22	114415	146663	Counting Questions	1	18	50	200	2	10	18	1
373	22	114415	140999	Counting Questions	1	28	50	200	2	10	18	1
374	22	114415	141007	Counting Questions	1	50	50	200	2	10	18	1
375	22	114415	140990	Counting Questions	1	44	50	200	2	10	18	1
376	22	114415	140987	Counting Questions	1	40	50	200	2	10	18	1
377	22	114415	140988	Counting Questions	1	22	50	200	2	10	18	1
378	22	114415	141004	Counting Questions	1	14	50	200	2	10	18	1
379	22	114415	140993	Counting Questions	1	16	50	200	2	10	18	1
380	22	114415	141013	Counting Questions	2	36	50	200	2	10	18	1
381	22	114415	164455	Counting Questions	1	40	50	200	2	10	18	1
382	22	114415	141000	Counting Questions	1	12	50	200	2	10	18	1
383	22	114415	140995	Counting Questions	1	16	50	200	2	10	18	1
384	22	114415	154735	Counting Questions	1	16	50	200	2	10	18	1
385	22	114415	140991	Counting Questions	1	10	50	200	2	10	18	1
386	22	114415	141008	Counting Questions	1	44	50	200	2	10	18	1
387	22	114415	140992	Counting Questions	1	28	50	200	2	10	18	1
388	22	114415	140994	Counting Questions	1	4	50	200	2	10	18	1
389	22	114415	183700	Counting Questions	1	22	50	200	2	10	18	1
390	23	199682	281750	Counting Days	4	12	20	500	5	5	84	0.2
391	23	199682	206549	Counting Days	19	100	20	500	5	5	84	0.2
392	23	199682	206548	Counting Days	18	104	20	500	5	5	84	0.2
393	23	199682	281896	Counting Days	4	8	20	500	5	5	84	0.2
394	23	199682	281748	Counting Days	3	9	20	500	5	5	84	0.2
395	23	199682	281746	Counting Days	1	1	20	500	5	5	84	0.2
396	23	199682	301480	Counting Days	4	12	20	500	5	5	84	0.2
397	23	199682	281749	Counting Days	5	13	20	500	5	5	84	0.2
398	23	199682	281884	Counting Days	4	12	20	500	5	5	84	0.2
399	23	199682	206547	Counting Days	19	102	20	500	5	5	84	0.2
400	23	199682	208413	Counting Days	18	100	20	500	5	5	84	0.2
401	23	199682	281744	Counting Days	2	2	20	500	5	5	84	0.2
402	23	199682	275251	Counting Days	3	7	20	500	5	5	84	0.2
403	23	199682	281879	Counting Days	2	6	20	500	5	5	84	0.2
404	23	199682	222075	Counting Days	21	104	20	500	5	5	84	0.2
405	23	199682	281745	Counting Days	4	12	20	500	5	5	84	0.2
406	23	199682	206551	Counting Days	19	100	20	500	5	5	84	0.2
407	23	199682	206540	Counting Days	20	99	20	500	5	5	84	0.2
408	23	199682	281888	Counting Days	3	12	20	500	5	5	84	0.2
409	23	199682	281883	Counting Days	4	13	20	500	5	5	84	0.2
410	23	199682	281895	Counting Days	4	8	20	500	5	5	84	0.2
411	23	199682	283808	Counting Days	6	14	20	500	5	5	84	0.2
412	23	199682	206546	Counting Days	24	117	20	500	5	5	84	0.2
413	23	199682	206545	Counting Days	15	90	20	500	5	5	84	0.2
414	23	199682	281877	Counting Days	3	12	20	500	5	5	84	0.2
415	23	199682	281887	Counting Days	3	3	20	500	5	5	84	0.2
416	23	199682	281893	Counting Days	2	2	20	500	5	5	84	0.2
417	23	199682	206541	Counting Days	18	100	20	500	5	5	84	0.2
418	23	199682	281742	Counting Days	4	10	20	500	5	5	84	0.2
419	23	199682	206543	Counting Days	15	100	20	500	5	5	84	0.2
420	23	199682	281886	Counting Days	3	7	20	500	5	5	84	0.2
421	23	199682	281906	Counting Days	2	6	20	500	5	5	84	0.2
422	23	199682	277527	Counting Days	3	6	20	500	5	5	84	0.2
423	23	199682	211167	Counting Days	13	69	20	500	5	5	84	0.2
424	23	199682	206559	Counting Days	17	94	20	500	5	5	84	0.2
425	23	199682	281892	Counting Days	5	13	20	500	5	5	84	0.2
426	23	199682	206539	Counting Days	17	100	20	500	5	5	84	0.2
427	23	199682	281894	Counting Days	4	12	20	500	5	5	84	0.2
428	23	199682	281876	Counting Days	5	13	20	500	5	5	84	0.2
429	23	199682	275952	Counting Days	2	2	20	500	5	5	84	0.2
430	23	199682	281926	Counting Days	5	14	20	500	5	5	84	0.2
431	23	199682	281741	Counting Days	7	16	20	500	5	5	84	0.2
432	23	199682	281885	Counting Days	6	14	20	500	5	5	84	0.2
433	23	199682	206528	Counting Days	19	105	20	500	5	5	84	0.2
434	23	199682	206550	Counting Days	21	97	20	500	5	5	84	0.2
435	23	199682	281735	Counting Days	3	11	20	500	5	5	84	0.2
436	23	199682	206553	Counting Days	18	95	20	500	5	5	84	0.2
437	23	199682	294859	Counting Days	3	7	20	500	5	5	84	0.2
438	23	199682	281758	Counting Days	4	13	20	500	5	5	84	0.2
439	23	199682	281754	Counting Days	4	8	20	500	5	5	84	0.2
440	23	199682	206667	Counting Days	17	100	20	500	5	5	84	0.2
441	23	199682	281759	Counting Days	2	2	20	500	5	5	84	0.2
442	23	199682	281512	Counting Days	4	8	20	500	5	5	84	0.2
443	23	199682	281914	Counting Days	1	1	20	500	5	5	84	0.2
444	23	199682	281917	Counting Days	2	2	20	500	5	5	84	0.2
445	23	199682	281740	Counting Days	5	13	20	500	5	5	84	0.2
446	23	199682	281897	Counting Days	1	1	20	500	5	5	84	0.2
447	23	199682	281899	Counting Days	4	8	20	500	5	5	84	0.2
448	23	199682	281751	Counting Days	4	8	20	500	5	5	84	0.2
449	23	199682	206530	Counting Days	18	100	20	500	5	5	84	0.2
450	23	199682	206533	Counting Days	18	100	20	500	5	5	84	0.2
451	23	199682	206555	Counting Days	19	101	20	500	5	5	84	0.2
452	23	199682	281891	Counting Days	3	7	20	500	5	5	84	0.2
453	23	199682	206535	Counting Days	20	101	20	500	5	5	84	0.2
454	23	199682	206538	Counting Days	23	162	20	500	5	5	84	0.2
455	23	199682	281743	Counting Days	3	6	20	500	5	5	84	0.2
456	23	199682	206554	Counting Days	18	100	20	500	5	5	84	0.2
457	23	199682	206529	Counting Days	15	85	20	500	5	5	84	0.2
458	23	199682	281915	Counting Days	3	7	20	500	5	5	84	0.2
459	23	199682	281739	Counting Days	5	14	20	500	5	5	84	0.2
460	23	199682	206536	Counting Days	10	62	20	500	5	5	84	0.2
461	23	199682	281911	Counting Days	2	5	20	500	5	5	84	0.2
462	23	199682	281733	Counting Days	3	9	20	500	5	5	84	0.2
463	23	199682	281752	Counting Days	4	12	20	500	5	5	84	0.2
464	23	199682	281889	Counting Days	3	5	20	500	5	5	84	0.2
465	23	199682	281890	Counting Days	4	13	20	500	5	5	84	0.2
466	23	199682	281737	Counting Days	3	7	20	500	5	5	84	0.2
467	23	199682	281738	Counting Days	3	7	20	500	5	5	84	0.2
468	23	199682	281732	Counting Days	3	7	20	500	5	5	84	0.2
469	23	199682	281730	Counting Days	3	3	20	500	5	5	84	0.2
470	23	199682	281901	Counting Days	5	13	20	500	5	5	84	0.2
471	23	199682	281753	Counting Days	2	4	20	500	5	5	84	0.2
472	23	199682	281736	Counting Days	4	7	20	500	5	5	84	0.2
473	23	199682	281908	Counting Days	4	7	20	500	5	5	84	0.2
474	24	76483	135569	Counting Days	17	246	120	500	2	10	24	0.2
475	24	76483	135574	Counting Days	7	194	120	500	2	10	24	0.2
476	24	76483	137529	Counting Days	16	304	120	500	2	10	24	0.2
477	24	76483	135756	Counting Days	2	18	120	500	2	10	24	0.2
478	24	76483	135613	Counting Days	2	52	120	500	2	10	24	0.2
479	24	76483	135754	Counting Days	8	144	120	500	2	10	24	0.2
480	24	76483	135740	Counting Days	82	406	120	500	2	10	24	0.2
481	24	76483	135606	Counting Days	4	50	120	500	2	10	24	0.2
482	24	76483	135713	Counting Days	52	328	120	500	2	10	24	0.2
483	24	76483	135705	Counting Days	72	590	120	500	2	10	24	0.2
484	24	76483	135759	Counting Days	2	46	120	500	2	10	24	0.2
485	24	76483	135608	Counting Days	85	492	120	500	2	10	24	0.2
486	24	76483	135600	Counting Days	2	36	120	500	2	10	24	0.2
487	24	76483	135599	Counting Days	1	20	120	500	2	10	24	0.2
488	24	76483	135715	Counting Days	1	20	120	500	2	10	24	0.2
489	24	76483	135607	Counting Days	17	286	120	500	2	10	24	0.2
490	24	76483	135748	Counting Days	2	26	120	500	2	10	24	0.2
491	24	76483	137693	Counting Days	1	14	120	500	2	10	24	0.2
492	24	76483	135750	Counting Days	9	180	120	500	2	10	24	0.2
493	24	76483	135603	Counting Days	35	310	120	500	2	10	24	0.2
494	24	76483	135610	Counting Days	14	206	120	500	2	10	24	0.2
495	24	76483	135659	Counting Days	2	30	120	500	2	10	24	0.2
496	24	76483	135581	Counting Days	37	308	120	500	2	10	24	0.2
497	24	76483	135598	Counting Days	1	20	120	500	2	10	24	0.2
498	25	56273	63661	Counting Questions	2	62	50	500	2	10	9	2
499	25	56273	64173	Counting Questions	2	78	50	500	2	10	9	2
500	25	56273	63671	Counting Questions	1	2	50	500	2	10	9	2
501	25	56273	63662	Counting Questions	1	32	50	500	2	10	9	2
502	25	56273	69922	Counting Questions	1	22	50	500	2	10	9	2
503	25	56273	63664	Counting Questions	1	42	50	500	2	10	9	2
504	25	56273	63667	Counting Questions	1	36	50	500	2	10	9	2
505	25	56273	64370	Counting Questions	1	56	50	500	2	10	9	2
506	25	56273	63665	Counting Questions	1	70	50	500	2	10	9	2
507	26	66268	66334	Counting Days	2	14	50	500	4	5	12	0.2
508	26	66268	66327	Counting Days	1	34	50	500	4	5	12	0.2
509	26	66268	66343	Counting Days	1	10	50	500	4	5	12	0.2
510	26	66268	66339	Counting Days	1	10	50	500	4	5	12	0.2
511	26	66268	66335	Counting Days	1	28	50	500	4	5	12	0.2
512	26	66268	66333	Counting Days	1	12	50	500	4	5	12	0.2
513	26	66268	66331	Counting Days	1	18	50	500	4	5	12	0.2
514	26	66268	66329	Counting Days	1	10	50	500	4	5	12	0.2
515	26	66268	66336	Counting Days	1	14	50	500	4	5	12	0.2
516	26	66268	66337	Counting Days	1	10	50	500	4	5	12	0.2
517	26	66268	66340	Counting Days	1	10	50	500	4	5	12	0.2
518	26	66268	66330	Counting Days	1	10	50	500	4	5	12	0.2
519	27	38527	136235	Counting Questions	6	254	50	10000	2	10	11	0.2
520	27	38527	136245	Counting Questions	1	14	50	10000	2	10	11	0.2
521	27	38527	136259	Counting Questions	3	26	50	10000	2	10	11	0.2
522	27	38527	135970	Counting Questions	4	18	50	10000	2	10	11	0.2
523	27	38527	136281	Counting Questions	1	16	50	10000	2	10	11	0.2
524	27	38527	136284	Counting Questions	1	0	50	10000	2	10	11	0.2
525	27	38527	140616	Counting Questions	2	4	50	10000	2	10	11	0.2
526	27	38527	136283	Counting Questions	1	2	50	10000	2	10	11	0.2
527	27	38527	136258	Counting Questions	3	34	50	10000	2	10	11	0.2
528	27	38527	136279	Counting Questions	2	16	50	10000	2	10	11	0.2
529	27	38527	136278	Counting Questions	2	52	50	10000	2	10	11	0.2
530	28	227477	228746	Counting Questions	18	398	50	400	2	10	26	0.25
531	28	227477	228628	Counting Questions	29	520	50	400	2	10	26	0.25
532	28	227477	227673	Counting Questions	50	522	50	400	2	10	26	0.25
533	28	227477	229533	Counting Questions	35	522	50	400	2	10	26	0.25
534	28	227477	228926	Counting Questions	41	582	50	400	2	10	26	0.25
535	28	227477	227928	Counting Questions	34	522	50	400	2	10	26	0.25
536	28	227477	227824	Counting Questions	74	562	50	400	2	10	26	0.25
537	28	227477	227920	Counting Questions	30	520	50	400	2	10	26	0.25
538	28	227477	227859	Counting Questions	24	524	50	400	2	10	26	0.25
539	28	227477	228161	Counting Questions	22	496	50	400	2	10	26	0.25
540	28	227477	228607	Counting Questions	24	520	50	400	2	10	26	0.25
541	28	227477	228013	Counting Questions	50	714	50	400	2	10	26	0.25
542	28	227477	228263	Counting Questions	42	520	50	400	2	10	26	0.25
543	28	227477	228841	Counting Questions	48	524	50	400	2	10	26	0.25
544	28	227477	230227	Counting Questions	19	520	50	400	2	10	26	0.25
545	28	227477	229945	Counting Questions	42	522	50	400	2	10	26	0.25
546	28	227477	228132	Counting Questions	38	524	50	400	2	10	26	0.25
547	28	227477	228914	Counting Questions	36	540	50	400	2	10	26	0.25
548	28	227477	228522	Counting Questions	1	12	50	400	2	10	26	0.25
549	28	227477	227568	Counting Questions	16	526	50	400	2	10	26	0.25
550	28	227477	228270	Counting Questions	40	580	50	400	2	10	26	0.25
551	28	227477	230391	Counting Questions	23	528	50	400	2	10	26	0.25
552	28	227477	230609	Counting Questions	19	532	50	400	2	10	26	0.25
553	28	227477	230425	Counting Questions	28	522	50	400	2	10	26	0.25
554	28	227477	230467	Counting Questions	28	520	50	400	2	10	26	0.25
555	28	227477	230346	Counting Questions	29	520	50	400	2	10	26	0.25
556	29	227477	299548	Counting Questions	6	38	50	500	2	10	23	0.2
557	29	227477	309655	Counting Questions	2	2	50	500	2	10	23	0.2
558	29	227477	299331	Counting Questions	3	24	50	500	2	10	23	0.2
559	29	227477	299712	Counting Questions	7	41	50	500	2	10	23	0.2
560	29	227477	300232	Counting Questions	2	11	50	500	2	10	23	0.2
561	29	227477	299397	Counting Questions	3	24	50	500	2	10	23	0.2
562	29	227477	298179	Counting Questions	5	36	50	500	2	10	23	0.2
563	29	227477	298691	Counting Questions	1	6	50	500	2	10	23	0.2
564	29	227477	298770	Counting Questions	4	24	50	500	2	10	23	0.2
565	29	227477	299105	Counting Questions	10	45	50	500	2	10	23	0.2
566	29	227477	298859	Counting Questions	5	34	50	500	2	10	23	0.2
567	29	227477	298877	Counting Questions	1	11	50	500	2	10	23	0.2
568	29	227477	298953	Counting Questions	4	36	50	500	2	10	23	0.2
569	29	227477	298776	Counting Questions	11	54	50	500	2	10	23	0.2
570	29	227477	301534	Counting Questions	8	39	50	500	2	10	23	0.2
571	29	227477	299109	Counting Questions	2	13	50	500	2	10	23	0.2
572	29	227477	299122	Counting Questions	5	37	50	500	2	10	23	0.2
573	29	227477	299061	Counting Questions	4	27	50	500	2	10	23	0.2
574	29	227477	299330	Counting Questions	5	37	50	500	2	10	23	0.2
575	29	227477	299257	Counting Questions	6	42	50	500	2	10	23	0.2
576	29	227477	299325	Counting Questions	7	37	50	500	2	10	23	0.2
577	29	227477	299164	Counting Questions	9	42	50	500	2	10	23	0.2
578	29	227477	307849	Counting Questions	2	20	50	500	2	10	23	0.2
579	30	20117	225574	Counting Questions	32	644	50	400	2	10	28	0.25
580	30	20117	225576	Counting Questions	29	550	50	400	2	10	28	0.25
581	30	20117	225555	Counting Questions	16	616	50	400	2	10	28	0.25
582	30	20117	225553	Counting Questions	29	522	50	400	2	10	28	0.25
583	30	20117	225573	Counting Questions	39	536	50	400	2	10	28	0.25
584	30	20117	225575	Counting Questions	39	618	50	400	2	10	28	0.25
585	30	20117	225572	Counting Questions	38	658	50	400	2	10	28	0.25
586	30	20117	225571	Counting Questions	62	818	50	400	2	10	28	0.25
587	30	20117	225566	Counting Questions	34	610	50	400	2	10	28	0.25
588	30	20117	225568	Counting Questions	45	522	50	400	2	10	28	0.25
589	30	20117	225559	Counting Questions	32	766	50	400	2	10	28	0.25
590	30	20117	225569	Counting Questions	17	288	50	400	2	10	28	0.25
591	30	20117	225561	Counting Questions	32	524	50	400	2	10	28	0.25
592	30	20117	225567	Counting Questions	78	802	50	400	2	10	28	0.25
593	30	20117	240094	Counting Questions	25	578	50	400	2	10	28	0.25
594	30	20117	225551	Counting Questions	35	522	50	400	2	10	28	0.25
595	30	20117	225554	Counting Questions	41	538	50	400	2	10	28	0.25
596	30	20117	225557	Counting Questions	21	544	50	400	2	10	28	0.25
597	30	20117	225558	Counting Questions	27	520	50	400	2	10	28	0.25
598	30	20117	235581	Counting Questions	23	564	50	400	2	10	28	0.25
599	30	20117	225552	Counting Questions	23	340	50	400	2	10	28	0.25
600	30	20117	225570	Counting Questions	74	646	50	400	2	10	28	0.25
601	30	20117	225577	Counting Questions	60	802	50	400	2	10	28	0.25
602	30	20117	225550	Counting Questions	30	554	50	400	2	10	28	0.25
603	30	20117	225548	Counting Questions	42	792	50	400	2	10	28	0.25
604	30	20117	225556	Counting Questions	38	594	50	400	2	10	28	0.25
605	30	20117	40367	Counting Questions	7	78	50	400	2	10	28	0.25
606	30	20117	225549	Counting Questions	31	564	50	400	2	10	28	0.25
607	31	20117	302082	Counting Questions	6	44	50	500	2	10	30	0.2
608	31	20117	302084	Counting Questions	1	12	50	500	2	10	30	0.2
609	31	20117	302079	Counting Questions	11	59	50	500	2	10	30	0.2
610	31	20117	302081	Counting Questions	8	47	50	500	2	10	30	0.2
611	31	20117	302086	Counting Questions	9	41	50	500	2	10	30	0.2
612	31	20117	302080	Counting Questions	10	55	50	500	2	10	30	0.2
613	31	20117	302078	Counting Questions	6	37	50	500	2	10	30	0.2
614	31	20117	300204	Counting Questions	1	0	50	500	2	10	30	0.2
615	31	20117	300207	Counting Questions	2	12	50	500	2	10	30	0.2
616	31	20117	300192	Counting Questions	2	15	50	500	2	10	30	0.2
617	31	20117	300206	Counting Questions	11	42	50	500	2	10	30	0.2
618	31	20117	300205	Counting Questions	7	49	50	500	2	10	30	0.2
619	31	20117	302085	Counting Questions	3	20	50	500	2	10	30	0.2
620	31	20117	303106	Counting Questions	8	43	50	500	2	10	30	0.2
621	31	20117	300197	Counting Questions	9	54	50	500	2	10	30	0.2
622	31	20117	302083	Counting Questions	10	52	50	500	2	10	30	0.2
623	31	20117	302076	Counting Questions	4	33	50	500	2	10	30	0.2
624	31	20117	300201	Counting Questions	21	83	50	500	2	10	30	0.2
625	31	20117	294361	Counting Questions	7	41	50	500	2	10	30	0.2
626	31	20117	300208	Counting Questions	5	38	50	500	2	10	30	0.2
627	31	20117	302075	Counting Questions	9	41	50	500	2	10	30	0.2
628	31	20117	302077	Counting Questions	10	48	50	500	2	10	30	0.2
629	31	20117	302073	Counting Questions	7	36	50	500	2	10	30	0.2
630	31	20117	302074	Counting Questions	10	51	50	500	2	10	30	0.2
631	31	20117	300198	Counting Questions	1	1	50	500	2	10	30	0.2
632	31	20117	300203	Counting Questions	31	116	50	500	2	10	30	0.2
633	31	20117	302087	Counting Questions	5	35	50	500	2	10	30	0.2
634	31	20117	300193	Counting Questions	7	45	50	500	2	10	30	0.2
635	31	20117	277732	Counting Questions	2	17	50	500	2	10	30	0.2
636	31	20117	300202	Counting Questions	1	2	50	500	2	10	30	0.2
637	32	67969	236263	Counting Days	21	410	30	500	2	10	18	0.2
638	32	67969	236439	Counting Days	29	560	30	500	2	10	18	0.2
639	32	67969	236266	Counting Days	21	412	30	500	2	10	18	0.2
640	32	67969	236962	Counting Days	10	180	30	500	2	10	18	0.2
641	32	67969	236261	Counting Days	23	460	30	500	2	10	18	0.2
642	32	67969	236900	Counting Days	18	360	30	500	2	10	18	0.2
643	32	67969	236267	Counting Days	25	512	30	500	2	10	18	0.2
644	32	67969	237782	Counting Days	20	400	30	500	2	10	18	0.2
645	32	67969	236812	Counting Days	21	418	30	500	2	10	18	0.2
646	32	67969	238065	Counting Days	20	388	30	500	2	10	18	0.2
647	32	67969	240450	Counting Days	12	224	30	500	2	10	18	0.2
648	32	67969	238016	Counting Days	22	440	30	500	2	10	18	0.2
649	32	67969	238307	Counting Days	19	376	30	500	2	10	18	0.2
650	32	67969	237127	Counting Days	18	364	30	500	2	10	18	0.2
651	32	67969	236687	Counting Days	19	330	30	500	2	10	18	0.2
652	32	67969	236800	Counting Days	5	104	30	500	2	10	18	0.2
653	32	67969	236753	Counting Days	22	440	30	500	2	10	18	0.2
654	32	67969	236784	Counting Days	26	484	30	500	2	10	18	0.2
655	33	103556	146712	Counting Days	2	26	25	500	2	5	22	0.2
656	33	103556	146696	Counting Days	2	16	25	500	2	5	22	0.2
657	33	103556	146707	Counting Days	1	10	25	500	2	5	22	0.2
658	33	103556	156365	Counting Days	1	10	25	500	2	5	22	0.2
659	33	103556	146703	Counting Days	1	10	25	500	2	5	22	0.2
660	33	103556	146710	Counting Days	1	10	25	500	2	5	22	0.2
661	33	103556	146677	Counting Days	2	20	25	500	2	5	22	0.2
662	33	103556	146698	Counting Days	6	60	25	500	2	5	22	0.2
663	33	103556	146693	Counting Days	1	4	25	500	2	5	22	0.2
664	33	103556	153381	Counting Days	1	8	25	500	2	5	22	0.2
665	33	103556	146685	Counting Days	2	14	25	500	2	5	22	0.2
666	33	103556	146688	Counting Days	1	2	25	500	2	5	22	0.2
667	33	103556	146697	Counting Days	3	34	25	500	2	5	22	0.2
668	33	103556	146789	Counting Days	1	16	25	500	2	5	22	0.2
669	33	103556	146678	Counting Days	1	10	25	500	2	5	22	0.2
670	33	103556	146679	Counting Days	3	30	25	500	2	5	22	0.2
671	33	103556	146694	Counting Days	1	4	25	500	2	5	22	0.2
672	33	103556	146681	Counting Days	1	6	25	500	2	5	22	0.2
673	33	103556	146728	Counting Days	1	4	25	500	2	5	22	0.2
674	33	103556	148363	Counting Days	1	4	25	500	2	5	22	0.2
675	33	103556	153122	Counting Days	1	10	25	500	2	5	22	0.2
676	33	103556	146683	Counting Days	1	10	25	500	2	5	22	0.2
677	34	103556	235913	Counting Days	1	2	45	500	2	5	9	0.2
678	34	103556	235900	Counting Days	1	2	45	500	2	5	9	0.2
679	34	103556	235877	Counting Days	1	6	45	500	2	5	9	0.2
680	34	103556	235888	Counting Days	5	18	45	500	2	5	9	0.2
681	34	103556	247743	Counting Days	1	10	45	500	2	5	9	0.2
682	34	103556	235885	Counting Days	1	8	45	500	2	5	9	0.2
683	34	103556	235918	Counting Days	1	6	45	500	2	5	9	0.2
684	34	103556	235886	Counting Days	1	10	45	500	2	5	9	0.2
685	34	103556	235883	Counting Days	1	10	45	500	2	5	9	0.2
686	35	198938	248977	Counting Questions	6	50	50	500	2	10	18	0.2
687	35	198938	198941	Counting Questions	6	180	50	500	2	10	18	0.2
688	35	198938	200164	Counting Questions	5	74	50	500	2	10	18	0.2
689	35	198938	199074	Counting Questions	2	16	50	500	2	10	18	0.2
690	35	198938	199072	Counting Questions	1	18	50	500	2	10	18	0.2
691	35	198938	199146	Counting Questions	2	22	50	500	2	10	18	0.2
692	35	198938	199145	Counting Questions	13	544	50	500	2	10	18	0.2
693	35	198938	199075	Counting Questions	12	244	50	500	2	10	18	0.2
694	35	198938	199431	Counting Questions	6	180	50	500	2	10	18	0.2
695	35	198938	222401	Counting Questions	4	44	50	500	2	10	18	0.2
696	35	198938	199184	Counting Questions	16	320	50	500	2	10	18	0.2
697	35	198938	199079	Counting Questions	17	452	50	500	2	10	18	0.2
698	35	198938	215462	Counting Questions	4	106	50	500	2	10	18	0.2
699	35	198938	199185	Counting Questions	12	308	50	500	2	10	18	0.2
700	35	198938	199148	Counting Questions	10	98	50	500	2	10	18	0.2
701	35	198938	199083	Counting Questions	5	226	50	500	2	10	18	0.2
702	35	198938	199144	Counting Questions	1	16	50	500	2	10	18	0.2
703	35	198938	199147	Counting Questions	9	166	50	500	2	10	18	0.2
704	36	117785	139899	Counting Days	51	500	50	500	2	5	19	0.2
705	36	117785	139907	Counting Days	47	470	50	500	2	5	19	0.2
706	36	117785	139912	Counting Days	49	520	50	500	2	5	19	0.2
707	36	117785	139904	Counting Days	42	394	50	500	2	5	19	0.2
708	36	117785	139900	Counting Days	30	318	50	500	2	5	19	0.2
709	36	117785	139916	Counting Days	38	358	50	500	2	5	19	0.2
710	36	117785	139903	Counting Days	47	516	50	500	2	5	19	0.2
711	36	117785	139908	Counting Days	35	342	50	500	2	5	19	0.2
712	36	117785	139905	Counting Days	48	500	50	500	2	5	19	0.2
713	36	117785	142932	Counting Days	9	120	50	500	2	5	19	0.2
714	36	117785	139910	Counting Days	13	158	50	500	2	5	19	0.2
715	36	117785	139911	Counting Days	34	410	50	500	2	5	19	0.2
716	36	117785	139991	Counting Days	46	458	50	500	2	5	19	0.2
717	36	117785	139817	Counting Days	49	468	50	500	2	5	19	0.2
718	36	117785	139888	Counting Days	47	500	50	500	2	5	19	0.2
719	36	117785	139906	Counting Days	45	462	50	500	2	5	19	0.2
720	36	117785	142909	Counting Days	48	500	50	500	2	5	19	0.2
721	36	117785	139897	Counting Days	37	304	50	500	2	5	19	0.2
722	36	117785	139909	Counting Days	35	364	50	500	2	5	19	0.2
723	37	27995	136011	Counting Questions	8	202	50	225	2	10	28	0.53
724	37	27995	136016	Counting Questions	26	452	50	225	2	10	28	0.53
725	37	27995	136013	Counting Questions	52	702	50	225	2	10	28	0.53
726	37	27995	126713	Counting Questions	10	364	50	225	2	10	28	0.53
727	37	27995	136021	Counting Questions	10	338	50	225	2	10	28	0.53
728	37	27995	136017	Counting Questions	17	378	50	225	2	10	28	0.53
729	37	27995	136020	Counting Questions	8	290	50	225	2	10	28	0.53
730	37	27995	136025	Counting Questions	9	378	50	225	2	10	28	0.53
731	37	27995	136019	Counting Questions	16	274	50	225	2	10	28	0.53
732	37	27995	136014	Counting Questions	15	452	50	225	2	10	28	0.53
733	37	27995	136018	Counting Questions	13	452	50	225	2	10	28	0.53
734	37	27995	136034	Counting Questions	5	10	50	225	2	10	28	0.53
735	37	27995	136022	Counting Questions	14	452	50	225	2	10	28	0.53
736	37	27995	136030	Counting Questions	16	474	50	225	2	10	28	0.53
737	37	27995	136023	Counting Questions	5	142	50	225	2	10	28	0.53
738	37	27995	136012	Counting Questions	7	316	50	225	2	10	28	0.53
739	37	27995	136031	Counting Questions	20	472	50	225	2	10	28	0.53
740	37	27995	142280	Counting Questions	11	150	50	225	2	10	28	0.53
741	37	27995	136033	Counting Questions	8	302	50	225	2	10	28	0.53
742	37	27995	136036	Counting Questions	8	374	50	225	2	10	28	0.53
743	37	27995	136032	Counting Questions	15	348	50	225	2	10	28	0.53
744	37	27995	136027	Counting Questions	9	286	50	225	2	10	28	0.53
745	37	27995	136026	Counting Questions	7	306	50	225	2	10	28	0.53
746	37	27995	136015	Counting Questions	29	462	50	225	2	10	28	0.53
747	37	27995	136024	Counting Questions	18	472	50	225	2	10	28	0.53
748	37	27995	136028	Counting Questions	8	450	50	225	2	10	28	0.53
749	37	27995	136035	Counting Questions	21	454	50	225	2	10	28	0.53
750	37	27995	136029	Counting Questions	13	284	50	225	2	10	28	0.53
751	38	27995	202324	Counting Questions	17	400	50	200	2	10	35	0.5
752	38	27995	202323	Counting Questions	19	404	50	200	2	10	35	0.5
753	38	27995	202326	Counting Questions	16	400	50	200	2	10	35	0.5
754	38	27995	202305	Counting Questions	18	400	50	200	2	10	35	0.5
755	38	27995	202325	Counting Questions	22	404	50	200	2	10	35	0.5
756	38	27995	202309	Counting Questions	12	384	50	200	2	10	35	0.5
757	38	27995	202308	Counting Questions	18	324	50	200	2	10	35	0.5
758	38	27995	202304	Counting Questions	15	400	50	200	2	10	35	0.5
759	38	27995	202329	Counting Questions	29	402	50	200	2	10	35	0.5
760	38	27995	202332	Counting Questions	33	404	50	200	2	10	35	0.5
761	38	27995	202322	Counting Questions	24	402	50	200	2	10	35	0.5
762	38	27995	202306	Counting Questions	20	400	50	200	2	10	35	0.5
763	38	27995	202316	Counting Questions	20	400	50	200	2	10	35	0.5
764	38	27995	202315	Counting Questions	35	410	50	200	2	10	35	0.5
765	38	27995	202320	Counting Questions	19	400	50	200	2	10	35	0.5
766	38	27995	202318	Counting Questions	15	400	50	200	2	10	35	0.5
767	38	27995	202328	Counting Questions	33	400	50	200	2	10	35	0.5
768	38	27995	204961	Counting Questions	15	400	50	200	2	10	35	0.5
769	38	27995	202331	Counting Questions	33	400	50	200	2	10	35	0.5
770	38	27995	202311	Counting Questions	25	402	50	200	2	10	35	0.5
771	38	27995	202317	Counting Questions	19	412	50	200	2	10	35	0.5
772	38	27995	202313	Counting Questions	23	402	50	200	2	10	35	0.5
773	38	27995	202852	Counting Questions	36	472	50	200	2	10	35	0.5
774	38	27995	202854	Counting Questions	23	402	50	200	2	10	35	0.5
775	38	27995	202314	Counting Questions	13	402	50	200	2	10	35	0.5
776	38	27995	202303	Counting Questions	23	404	50	200	2	10	35	0.5
777	38	27995	202319	Counting Questions	27	402	50	200	2	10	35	0.5
778	38	27995	202330	Counting Questions	14	404	50	200	2	10	35	0.5
779	38	27995	202300	Counting Questions	14	402	50	200	2	10	35	0.5
780	38	27995	202299	Counting Questions	16	402	50	200	2	10	35	0.5
781	38	27995	202312	Counting Questions	32	400	50	200	2	10	35	0.5
782	38	27995	202307	Counting Questions	12	402	50	200	2	10	35	0.5
783	38	27995	202302	Counting Questions	22	406	50	200	2	10	35	0.5
784	38	27995	202310	Counting Questions	22	400	50	200	2	10	35	0.5
785	38	27995	202853	Counting Questions	16	402	50	200	2	10	35	0.5
786	39	7764	63597	Counting Questions	47	708	50	1000	2	10	6	0.2
787	39	7764	64182	Counting Questions	52	586	50	1000	2	10	6	0.2
788	39	7764	70675	Counting Questions	8	92	50	1000	2	10	6	0.2
789	39	7764	64178	Counting Questions	53	716	50	1000	2	10	6	0.2
790	39	7764	68425	Counting Questions	9	178	50	1000	2	10	6	0.2
791	39	7764	75222	Counting Questions	9	184	50	1000	2	10	6	0.2
792	40	66841	215465	Counting Questions	1	54	50	500	2	10	6	0.2
793	40	66841	215467	Counting Questions	2	52	50	500	2	10	6	0.2
794	40	66841	215472	Counting Questions	2	64	50	500	2	10	6	0.2
795	40	66841	215471	Counting Questions	1	44	50	500	2	10	6	0.2
796	40	66841	215470	Counting Questions	1	32	50	500	2	10	6	0.2
797	40	66841	215466	Counting Questions	1	30	50	500	2	10	6	0.2
798	41	56354	60725	Counting Days	1	20	50	500	2	10	9	0.2
799	41	56354	56389	Counting Days	1	20	50	500	2	10	9	0.2
800	41	56354	60718	Counting Days	1	20	50	500	2	10	9	0.2
801	41	56354	60719	Counting Days	2	70	50	500	2	10	9	0.2
802	41	56354	60137	Counting Days	1	20	50	500	2	10	9	0.2
803	41	56354	60721	Counting Days	1	20	50	500	2	10	9	0.2
804	41	56354	60722	Counting Days	1	20	50	500	2	10	9	0.2
805	41	56354	60720	Counting Days	1	20	50	500	2	10	9	0.2
806	41	56354	60136	Counting Days	1	20	50	500	2	10	9	0.2
807	42	37373	131849	Counting Days	5	154	50	500	2	10	13	0.2
808	42	37373	133857	Counting Days	3	34	50	500	2	10	13	0.2
809	42	37373	133111	Counting Days	6	122	50	500	2	10	13	0.2
810	42	37373	141623	Counting Days	3	38	50	500	2	10	13	0.2
811	42	37373	142925	Counting Days	8	162	50	500	2	10	13	0.2
812	42	37373	138563	Counting Days	11	204	50	500	2	10	13	0.2
813	42	37373	142912	Counting Days	1	20	50	500	2	10	13	0.2
814	42	37373	157675	Counting Days	11	200	50	500	2	10	13	0.2
815	42	37373	132463	Counting Days	11	220	50	500	2	10	13	0.2
816	42	37373	142904	Counting Days	5	100	50	500	2	10	13	0.2
817	42	37373	142894	Counting Days	2	40	50	500	2	10	13	0.2
818	42	37373	142854	Counting Days	11	198	50	500	2	10	13	0.2
819	42	37373	139959	Counting Days	15	218	50	500	2	10	13	0.2
820	43	107143	211654	Counting Days	36	638	35	500	2	10	21	0.2
821	43	107143	215018	Counting Days	5	82	35	500	2	10	21	0.2
822	43	107143	211666	Counting Days	4	80	35	500	2	10	21	0.2
823	43	107143	146312	Counting Days	38	722	35	500	2	10	21	0.2
824	43	107143	211641	Counting Days	34	508	35	500	2	10	21	0.2
825	43	107143	211655	Counting Days	39	578	35	500	2	10	21	0.2
826	43	107143	211665	Counting Days	9	130	35	500	2	10	21	0.2
827	43	107143	211669	Counting Days	10	200	35	500	2	10	21	0.2
828	43	107143	211662	Counting Days	7	144	35	500	2	10	21	0.2
829	43	107143	211661	Counting Days	37	670	35	500	2	10	21	0.2
830	43	107143	211667	Counting Days	16	172	35	500	2	10	21	0.2
831	43	107143	211664	Counting Days	20	400	35	500	2	10	21	0.2
832	43	107143	211657	Counting Days	35	448	35	500	2	10	21	0.2
833	43	107143	211659	Counting Days	40	752	35	500	2	10	21	0.2
834	43	107143	211652	Counting Days	36	376	35	500	2	10	21	0.2
835	43	107143	211651	Counting Days	44	790	35	500	2	10	21	0.2
836	43	107143	211658	Counting Days	38	716	35	500	2	10	21	0.2
837	43	107143	211660	Counting Days	32	644	35	500	2	10	21	0.2
838	43	107143	211663	Counting Days	36	702	35	500	2	10	21	0.2
839	43	107143	211656	Counting Days	35	700	35	500	2	10	21	0.2
840	43	107143	211653	Counting Days	33	624	35	500	2	10	21	0.2
841	44	117405	165317	Counting Days	1	5	200	500	1	5	11	0.2
842	44	117405	165320	Counting Days	1	5	200	500	1	5	11	0.2
843	44	117405	165319	Counting Days	1	5	200	500	1	5	11	0.2
844	44	117405	165321	Counting Days	1	5	200	500	1	5	11	0.2
845	44	117405	165312	Counting Days	1	5	200	500	1	5	11	0.2
846	44	117405	165313	Counting Days	1	5	200	500	1	5	11	0.2
847	44	117405	165314	Counting Days	1	5	200	500	1	5	11	0.2
848	44	117405	165318	Counting Days	1	5	200	500	1	5	11	0.2
849	44	117405	165316	Counting Days	1	5	200	500	1	5	11	0.2
850	44	117405	165311	Counting Days	2	10	200	500	1	5	11	0.2
851	44	117405	165315	Counting Days	1	13	200	500	1	5	11	0.2
852	45	117649	141568	Counting Questions	27	316	50	500	2	10	6	1
853	45	117649	143756	Counting Questions	12	120	50	500	2	10	6	1
854	45	117649	143747	Counting Questions	5	74	50	500	2	10	6	1
855	45	117649	139943	Counting Questions	24	392	50	500	2	10	6	1
856	45	117649	143576	Counting Questions	19	210	50	500	2	10	6	1
857	45	117649	182307	Counting Questions	12	98	50	500	2	10	6	1
858	46	117649	215119	Counting Questions	28	300	50	500	2	10	5	1
859	46	117649	215117	Counting Questions	38	492	50	500	2	10	5	1
860	46	117649	215126	Counting Questions	21	372	50	500	2	10	5	1
861	46	117649	215122	Counting Questions	33	406	50	500	2	10	5	1
862	46	117649	215121	Counting Questions	38	436	50	500	2	10	5	1
863	47	72864	202825	Counting Questions	1	15	50	300	2	10	6	1
864	47	72864	202144	Counting Questions	23	132	50	300	2	10	6	1
865	47	72864	202828	Counting Questions	1	5	50	300	2	10	6	1
866	47	72864	278129	Counting Questions	12	110	50	300	2	10	6	1
867	47	72864	278132	Counting Questions	58	143	50	300	2	10	6	1
868	47	72864	278128	Counting Questions	3	25	50	300	2	10	6	1
869	48	112188	120052	Counting Days	2	20	15	500	100	20	10	0.2
870	48	112188	233719	Counting Days	3	90	15	500	100	20	10	0.2
871	48	112188	236803	Counting Days	18	306	15	500	100	20	10	0.2
872	48	112188	157492	Counting Days	1	14	15	500	100	20	10	0.2
873	48	112188	234008	Counting Days	14	316	15	500	100	20	10	0.2
874	48	112188	155434	Counting Days	12	294	15	500	100	20	10	0.2
875	48	112188	163365	Counting Days	33	308	15	500	100	20	10	0.2
876	48	112188	157896	Counting Days	7	204	15	500	100	20	10	0.2
877	48	112188	234317	Counting Days	19	328	15	500	100	20	10	0.2
878	48	112188	233589	Counting Days	11	250	15	500	100	20	10	0.2
879	49	277019	298102	Counting Days	39	374	100	500	4	10	15	0.2
880	49	277019	342959	Counting Days	3	21	100	500	4	10	15	0.2
881	49	277019	298099	Counting Days	40	390	100	500	4	10	15	0.2
882	49	277019	301914	Counting Days	57	571	100	500	4	10	15	0.2
883	49	277019	298100	Counting Days	14	120	100	500	4	10	15	0.2
884	49	277019	305051	Counting Days	57	538	100	500	4	10	15	0.2
885	49	277019	298098	Counting Days	24	238	100	500	4	10	15	0.2
886	49	277019	298109	Counting Days	1	1	100	500	4	10	15	0.2
887	49	277019	298101	Counting Days	12	78	100	500	4	10	15	0.2
888	49	277019	284199	Counting Days	60	580	100	500	4	10	15	0.2
889	49	277019	298097	Counting Days	67	622	100	500	4	10	15	0.2
890	49	277019	298103	Counting Days	1	6	100	500	4	10	15	0.2
891	49	277019	298096	Counting Days	54	502	100	500	4	10	15	0.2
892	49	277019	298111	Counting Days	27	233	100	500	4	10	15	0.2
893	49	277019	298095	Counting Days	43	328	100	500	4	10	15	0.2
894	50	157565	303853	Counting Days	1	5	13	500	10	10	10	0.2
895	50	157565	303816	Counting Days	6	55	13	500	10	10	10	0.2
896	50	157565	303817	Counting Days	2	3	13	500	10	10	10	0.2
897	50	157565	303819	Counting Days	1	15	13	500	10	10	10	0.2
898	50	157565	303820	Counting Days	7	51	13	500	10	10	10	0.2
899	50	157565	303821	Counting Days	17	122	13	500	10	10	10	0.2
900	50	157565	303822	Counting Days	1	13	13	500	10	10	10	0.2
901	50	157565	303823	Counting Days	10	118	13	500	10	10	10	0.2
902	50	157565	303824	Counting Days	1	13	13	500	10	10	10	0.2
903	50	157565	303826	Counting Days	11	93	13	500	10	10	10	0.2
904	51	145525	147110	Counting Questions	1	14	50	200	2	10	31	0.2
905	51	145525	155284	Counting Questions	2	56	50	200	2	10	31	0.2
906	51	145525	147949	Counting Questions	1	16	50	200	2	10	31	0.2
907	51	145525	147104	Counting Questions	1	44	50	200	2	10	31	0.2
908	51	145525	147101	Counting Questions	1	22	50	200	2	10	31	0.2
909	51	145525	147310	Counting Questions	1	30	50	200	2	10	31	0.2
910	51	145525	147946	Counting Questions	1	30	50	200	2	10	31	0.2
911	51	145525	147948	Counting Questions	1	38	50	200	2	10	31	0.2
912	51	145525	147374	Counting Questions	5	160	50	200	2	10	31	0.2
913	51	145525	147099	Counting Questions	1	52	50	200	2	10	31	0.2
914	51	145525	147802	Counting Questions	6	368	50	200	2	10	31	0.2
915	51	145525	147804	Counting Questions	1	12	50	200	2	10	31	0.2
916	51	145525	147309	Counting Questions	8	182	50	200	2	10	31	0.2
917	51	145525	147897	Counting Questions	7	136	50	200	2	10	31	0.2
918	51	145525	147295	Counting Questions	2	44	50	200	2	10	31	0.2
919	51	145525	145527	Counting Questions	2	42	50	200	2	10	31	0.2
920	51	145525	147291	Counting Questions	1	12	50	200	2	10	31	0.2
921	51	145525	147902	Counting Questions	1	8	50	200	2	10	31	0.2
922	51	145525	147814	Counting Questions	2	40	50	200	2	10	31	0.2
923	51	145525	147241	Counting Questions	4	112	50	200	2	10	31	0.2
924	51	145525	147770	Counting Questions	2	78	50	200	2	10	31	0.2
925	51	145525	147766	Counting Questions	1	12	50	200	2	10	31	0.2
926	51	145525	147768	Counting Questions	12	260	50	200	2	10	31	0.2
927	51	145525	147258	Counting Questions	1	12	50	200	2	10	31	0.2
928	51	145525	147763	Counting Questions	16	402	50	200	2	10	31	0.2
929	51	145525	147208	Counting Questions	4	86	50	200	2	10	31	0.2
930	51	145525	148013	Counting Questions	1	26	50	200	2	10	31	0.2
931	51	145525	147747	Counting Questions	4	70	50	200	2	10	31	0.2
932	51	145525	147882	Counting Questions	1	22	50	200	2	10	31	0.2
933	51	145525	147713	Counting Questions	2	36	50	200	2	10	31	0.2
934	51	145525	147485	Counting Questions	1	34	50	200	2	10	31	0.2
935	52	79066	231157	Counting Days	33	402	75	500	5	5	5	0.2
936	52	79066	231155	Counting Days	51	470	75	500	5	5	5	0.2
937	52	79066	231156	Counting Days	48	229	75	500	5	5	5	0.2
938	52	79066	231159	Counting Days	42	430	75	500	5	5	5	0.2
939	52	79066	231158	Counting Days	52	502	75	500	5	5	5	0.2
940	53	106733	233034	Counting Days	7	26	50	500	2	5	7	0.2
941	53	106733	233036	Counting Days	6	20	50	500	2	5	7	0.2
942	53	106733	235283	Counting Days	5	16	50	500	2	5	7	0.2
943	53	106733	233038	Counting Days	6	12	50	500	2	5	7	0.2
944	53	106733	171866	Counting Days	5	14	50	500	2	5	7	0.2
945	53	106733	171861	Counting Days	5	12	50	500	2	5	7	0.2
946	53	106733	233233	Counting Days	5	14	50	500	2	5	7	0.2
947	54	54148	108681	Counting Days	30	436	33	500	3.03	6	11	0.2
948	54	54148	157915	Counting Days	3	42	33	500	3.03	6	11	0.2
949	54	54148	157909	Counting Days	4	62	33	500	3.03	6	11	0.2
950	54	54148	108643	Counting Days	10	124	33	500	3.03	6	11	0.2
951	54	54148	110416	Counting Days	4	36	33	500	3.03	6	11	0.2
952	54	54148	166249	Counting Days	5	68	33	500	3.03	6	11	0.2
953	54	54148	157912	Counting Days	8	92	33	500	3.03	6	11	0.2
954	54	54148	157907	Counting Days	4	42	33	500	3.03	6	11	0.2
955	54	54148	109498	Counting Days	2	24	33	500	3.03	6	11	0.2
956	54	54148	109137	Counting Days	4	48	33	500	3.03	6	11	0.2
957	54	54148	109151	Counting Days	4	58	33	500	3.03	6	11	0.2
958	55	54148	157992	Counting Days	16	242	33	500	3.03	6	14	0.2
959	55	54148	108426	Counting Days	1	16	33	500	3.03	6	14	0.2
960	55	54148	157994	Counting Days	1	18	33	500	3.03	6	14	0.2
961	55	54148	108855	Counting Days	26	466	33	500	3.03	6	14	0.2
962	55	54148	158021	Counting Days	15	186	33	500	3.03	6	14	0.2
963	55	54148	109267	Counting Days	5	70	33	500	3.03	6	14	0.2
964	55	54148	158000	Counting Days	6	162	33	500	3.03	6	14	0.2
965	55	54148	108776	Counting Days	4	48	33	500	3.03	6	14	0.2
966	55	54148	157993	Counting Days	4	50	33	500	3.03	6	14	0.2
967	55	54148	109886	Counting Days	1	2	33	500	3.03	6	14	0.2
968	55	54148	109255	Counting Days	11	236	33	500	3.03	6	14	0.2
969	55	54148	157995	Counting Days	8	110	33	500	3.03	6	14	0.2
970	55	54148	157997	Counting Days	6	114	33	500	3.03	6	14	0.2
971	55	54148	108474	Counting Days	19	242	33	500	3.03	6	14	0.2
972	56	50283	136436	Counting Days	86	900	80	500	2.5	10	17	0.2
973	56	50283	137261	Counting Days	1	4	80	500	2.5	10	17	0.2
974	56	50283	136338	Counting Days	14	236	80	500	2.5	10	17	0.2
975	56	50283	136438	Counting Days	2	48	80	500	2.5	10	17	0.2
976	56	50283	136439	Counting Days	10	194	80	500	2.5	10	17	0.2
977	56	50283	136431	Counting Days	27	330	80	500	2.5	10	17	0.2
978	56	50283	137262	Counting Days	1	20	80	500	2.5	10	17	0.2
979	56	50283	119389	Counting Days	1	20	80	500	2.5	10	17	0.2
980	56	50283	136437	Counting Days	8	130	80	500	2.5	10	17	0.2
981	56	50283	136434	Counting Days	82	492	80	500	2.5	10	17	0.2
982	56	50283	144170	Counting Days	6	72	80	500	2.5	10	17	0.2
983	56	50283	135224	Counting Days	58	524	80	500	2.5	10	17	0.2
984	56	50283	136433	Counting Days	21	308	80	500	2.5	10	17	0.2
985	56	50283	136640	Counting Days	17	294	80	500	2.5	10	17	0.2
986	56	50283	136432	Counting Days	13	236	80	500	2.5	10	17	0.2
987	56	50283	136435	Counting Days	35	350	80	500	2.5	10	17	0.2
988	56	50283	137263	Counting Days	2	26	80	500	2.5	10	17	0.2
989	57	121669	138859	Counting Days	51	812	50	500	10	10	21	0.2
990	57	121669	138862	Counting Days	4	46	50	500	10	10	21	0.2
991	57	121669	138875	Counting Days	53	934	50	500	10	10	21	0.2
992	57	121669	138897	Counting Days	20	328	50	500	10	10	21	0.2
993	57	121669	138874	Counting Days	43	682	50	500	10	10	21	0.2
994	57	121669	138865	Counting Days	44	596	50	500	10	10	21	0.2
995	57	121669	138866	Counting Days	45	524	50	500	10	10	21	0.2
996	57	121669	138879	Counting Days	52	690	50	500	10	10	21	0.2
997	57	121669	138872	Counting Days	47	746	50	500	10	10	21	0.2
998	57	121669	138864	Counting Days	21	416	50	500	10	10	21	0.2
999	57	121669	140868	Counting Days	52	750	50	500	10	10	21	0.2
1000	57	121669	138860	Counting Days	51	776	50	500	10	10	21	0.2
1001	57	121669	138873	Counting Days	47	732	50	500	10	10	21	0.2
1002	57	121669	138858	Counting Days	51	618	50	500	10	10	21	0.2
1003	57	121669	138870	Counting Days	48	784	50	500	10	10	21	0.2
1004	57	121669	138898	Counting Days	26	450	50	500	10	10	21	0.2
1005	57	121669	138869	Counting Days	41	524	50	500	10	10	21	0.2
1006	57	121669	138855	Counting Days	51	1038	50	500	10	10	21	0.2
1007	57	121669	138871	Counting Days	50	848	50	500	10	10	21	0.2
1008	57	121669	138857	Counting Days	48	666	50	500	10	10	21	0.2
1009	57	121669	138861	Counting Days	47	670	50	500	10	10	21	0.2
1010	58	100543	173191	Counting Days	1	6	100	500	1	5	17	0.2
1011	58	100543	173193	Counting Days	7	116	100	500	1	5	17	0.2
1012	58	100543	104500	Counting Days	6	136	100	500	1	5	17	0.2
1013	58	100543	169069	Counting Days	7	100	100	500	1	5	17	0.2
1014	58	100543	173185	Counting Days	53	688	100	500	1	5	17	0.2
1015	58	100543	104629	Counting Days	4	20	100	500	1	5	17	0.2
1016	58	100543	173869	Counting Days	1	20	100	500	1	5	17	0.2
1017	58	100543	173192	Counting Days	92	1188	100	500	1	5	17	0.2
1018	58	100543	167265	Counting Days	6	116	100	500	1	5	17	0.2
1019	58	100543	105619	Counting Days	3	60	100	500	1	5	17	0.2
1020	58	100543	173190	Counting Days	2	30	100	500	1	5	17	0.2
1021	58	100543	173188	Counting Days	4	64	100	500	1	5	17	0.2
1022	58	100543	173870	Counting Days	7	140	100	500	1	5	17	0.2
1023	58	100543	173187	Counting Days	3	42	100	500	1	5	17	0.2
1024	58	100543	173186	Counting Days	50	590	100	500	1	5	17	0.2
1025	58	100543	173872	Counting Days	1	20	100	500	1	5	17	0.2
1026	58	100543	173189	Counting Days	3	32	100	500	1	5	17	0.2
1027	59	208270	313710	Counting Questions	2	25	50	500	2	10	9	0.2
1028	59	208270	303127	Counting Questions	1	3	50	500	2	10	9	0.2
1029	59	208270	299339	Counting Questions	1	1	50	500	2	10	9	0.2
1030	59	208270	299337	Counting Questions	1	1	50	500	2	10	9	0.2
1031	59	208270	299334	Counting Questions	1	9	50	500	2	10	9	0.2
1032	59	208270	295241	Counting Questions	1	8	50	500	2	10	9	0.2
1033	59	208270	299199	Counting Questions	1	2	50	500	2	10	9	0.2
1034	59	208270	299195	Counting Questions	1	1	50	500	2	10	9	0.2
1035	59	208270	295235	Counting Questions	1	9	50	500	2	10	9	0.2
1036	60	32821	209930	Counting Days	1	10	80	500	1	5	20	0.2
1037	60	32821	209953	Counting Days	1	10	80	500	1	5	20	0.2
1038	60	32821	209927	Counting Days	12	120	80	500	1	5	20	0.2
1039	60	32821	209926	Counting Days	2	20	80	500	1	5	20	0.2
1040	60	32821	209956	Counting Days	12	114	80	500	1	5	20	0.2
1041	60	32821	209924	Counting Days	1	14	80	500	1	5	20	0.2
1042	60	32821	209919	Counting Days	2	20	80	500	1	5	20	0.2
1043	60	32821	209949	Counting Days	1	2	80	500	1	5	20	0.2
1044	60	32821	209954	Counting Days	1	10	80	500	1	5	20	0.2
1045	60	32821	209952	Counting Days	4	42	80	500	1	5	20	0.2
1046	60	32821	209925	Counting Days	1	10	80	500	1	5	20	0.2
1047	60	32821	209912	Counting Days	8	76	80	500	1	5	20	0.2
1048	60	32821	209928	Counting Days	1	10	80	500	1	5	20	0.2
1049	60	32821	209938	Counting Days	8	86	80	500	1	5	20	0.2
1050	60	32821	209934	Counting Days	1	10	80	500	1	5	20	0.2
1051	60	32821	209945	Counting Days	1	12	80	500	1	5	20	0.2
1052	60	32821	209942	Counting Days	1	10	80	500	1	5	20	0.2
1053	60	32821	209941	Counting Days	6	60	80	500	1	5	20	0.2
1054	60	32821	209933	Counting Days	35	350	80	500	1	5	20	0.2
1055	60	32821	209946	Counting Days	16	156	80	500	1	5	20	0.2
1056	61	59358	143633	Counting Days	12	356	35	500	1	5	15	0.2
1057	61	59358	143631	Counting Days	13	694	35	500	1	5	15	0.2
1058	61	59358	143634	Counting Days	14	204	35	500	1	5	15	0.2
1059	61	59358	143635	Counting Days	28	312	35	500	1	5	15	0.2
1060	61	59358	143632	Counting Days	22	348	35	500	1	5	15	0.2
1061	61	59358	143630	Counting Days	4	174	35	500	1	5	15	0.2
1062	61	59358	143642	Counting Days	17	280	35	500	1	5	15	0.2
1063	61	59358	143626	Counting Days	3	314	35	500	1	5	15	0.2
1064	61	59358	143629	Counting Days	19	214	35	500	1	5	15	0.2
1065	61	59358	143636	Counting Days	33	370	35	500	1	5	15	0.2
1066	61	59358	143627	Counting Days	16	160	35	500	1	5	15	0.2
1067	61	59358	143641	Counting Days	10	222	35	500	1	5	15	0.2
1068	61	59358	143625	Counting Days	39	642	35	500	1	5	15	0.2
1069	61	59358	143628	Counting Days	22	304	35	500	1	5	15	0.2
1070	61	59358	143638	Counting Days	20	210	35	500	1	5	15	0.2
1071	62	59358	144462	Counting Days	31	350	35	500	1	5	13	0.2
1072	62	59358	144459	Counting Days	26	376	35	500	1	5	13	0.2
1073	62	59358	144458	Counting Days	32	350	35	500	1	5	13	0.2
1074	62	59358	144453	Counting Days	30	358	35	500	1	5	13	0.2
1075	62	59358	144457	Counting Days	32	364	35	500	1	5	13	0.2
1076	62	59358	144461	Counting Days	23	520	35	500	1	5	13	0.2
1077	62	59358	144460	Counting Days	22	272	35	500	1	5	13	0.2
1078	62	59358	144452	Counting Days	29	354	35	500	1	5	13	0.2
1079	62	59358	144463	Counting Days	38	370	35	500	1	5	13	0.2
1080	62	59358	144455	Counting Days	31	392	35	500	1	5	13	0.2
1081	62	59358	144454	Counting Days	28	350	35	500	1	5	13	0.2
1082	62	59358	144451	Counting Days	7	62	35	500	1	5	13	0.2
1083	62	59358	144135	Counting Days	29	374	35	500	1	5	13	0.2
1084	63	59358	89454	Counting Days	47	1060	50	500	2	10	41	0.2
1085	63	59358	89456	Counting Days	48	888	50	500	2	10	41	0.2
1086	63	59358	89245	Counting Days	53	908	50	500	2	10	41	0.2
1087	63	59358	89453	Counting Days	49	936	50	500	2	10	41	0.2
1088	63	59358	89255	Counting Days	48	1018	50	500	2	10	41	0.2
1089	63	59358	89457	Counting Days	15	300	50	500	2	10	41	0.2
1090	63	59358	89459	Counting Days	48	832	50	500	2	10	41	0.2
1091	63	59358	89246	Counting Days	42	864	50	500	2	10	41	0.2
1092	63	59358	89249	Counting Days	32	562	50	500	2	10	41	0.2
1093	63	59358	89451	Counting Days	47	932	50	500	2	10	41	0.2
1094	63	59358	94256	Counting Days	18	340	50	500	2	10	41	0.2
1095	63	59358	89254	Counting Days	32	670	50	500	2	10	41	0.2
1096	63	59358	89792	Counting Days	19	430	50	500	2	10	41	0.2
1097	63	59358	89244	Counting Days	26	504	50	500	2	10	41	0.2
1098	63	59358	89741	Counting Days	47	922	50	500	2	10	41	0.2
1099	63	59358	89239	Counting Days	45	870	50	500	2	10	41	0.2
1100	63	59358	89247	Counting Days	50	1018	50	500	2	10	41	0.2
1101	63	59358	89793	Counting Days	51	1012	50	500	2	10	41	0.2
1102	63	59358	89799	Counting Days	47	976	50	500	2	10	41	0.2
1103	63	59358	89243	Counting Days	48	942	50	500	2	10	41	0.2
1104	63	59358	89789	Counting Days	50	912	50	500	2	10	41	0.2
1105	63	59358	89447	Counting Days	50	876	50	500	2	10	41	0.2
1106	63	59358	89595	Counting Days	30	620	50	500	2	10	41	0.2
1107	63	59358	89251	Counting Days	25	500	50	500	2	10	41	0.2
1108	63	59358	89258	Counting Days	34	596	50	500	2	10	41	0.2
1109	63	59358	89256	Counting Days	50	940	50	500	2	10	41	0.2
1110	63	59358	89596	Counting Days	45	920	50	500	2	10	41	0.2
1111	63	59358	89466	Counting Days	59	968	50	500	2	10	41	0.2
1112	63	59358	89242	Counting Days	48	984	50	500	2	10	41	0.2
1113	63	59358	89250	Counting Days	44	806	50	500	2	10	41	0.2
1114	63	59358	89462	Counting Days	46	888	50	500	2	10	41	0.2
1115	63	59358	89252	Counting Days	46	960	50	500	2	10	41	0.2
1116	63	59358	89259	Counting Days	22	486	50	500	2	10	41	0.2
1117	63	59358	89465	Counting Days	41	750	50	500	2	10	41	0.2
1118	63	59358	89261	Counting Days	47	962	50	500	2	10	41	0.2
1119	63	59358	89253	Counting Days	52	964	50	500	2	10	41	0.2
1120	63	59358	89429	Counting Days	47	878	50	500	2	10	41	0.2
1121	63	59358	89464	Counting Days	57	1058	50	500	2	10	41	0.2
1122	63	59358	89262	Counting Days	49	992	50	500	2	10	41	0.2
1123	63	59358	89263	Counting Days	26	588	50	500	2	10	41	0.2
1124	63	59358	89260	Counting Days	45	848	50	500	2	10	41	0.2
1125	64	116709	235210	Counting Questions	5	72	50	500	2	10	15	0.2
1126	64	116709	235209	Counting Questions	13	384	50	500	2	10	15	0.2
1127	64	116709	235237	Counting Questions	1	50	50	500	2	10	15	0.2
1128	64	116709	235216	Counting Questions	5	48	50	500	2	10	15	0.2
1129	64	116709	235232	Counting Questions	26	288	50	500	2	10	15	0.2
1130	64	116709	235225	Counting Questions	1	16	50	500	2	10	15	0.2
1131	64	116709	235208	Counting Questions	6	64	50	500	2	10	15	0.2
1132	64	116709	235206	Counting Questions	7	98	50	500	2	10	15	0.2
1133	64	116709	235239	Counting Questions	6	186	50	500	2	10	15	0.2
1134	64	116709	235234	Counting Questions	6	110	50	500	2	10	15	0.2
1135	64	116709	235238	Counting Questions	13	166	50	500	2	10	15	0.2
1136	64	116709	235207	Counting Questions	5	90	50	500	2	10	15	0.2
1137	64	116709	235185	Counting Questions	7	120	50	500	2	10	15	0.2
1138	64	116709	235200	Counting Questions	3	56	50	500	2	10	15	0.2
1139	64	116709	235240	Counting Questions	7	214	50	500	2	10	15	0.2
1140	65	202142	223068	Counting Days	2	22	100	500	2	10	6	0.2
1141	65	202142	223065	Counting Days	72	574	100	500	2	10	6	0.2
1142	65	202142	223070	Counting Days	10	138	100	500	2	10	6	0.2
1143	65	202142	223069	Counting Days	5	66	100	500	2	10	6	0.2
1144	65	202142	223067	Counting Days	4	188	100	500	2	10	6	0.2
1145	65	202142	223064	Counting Days	2	26	100	500	2	10	6	0.2
1146	66	202142	276625	Counting Days	6	35	100	500	2	10	8	0.2
1147	66	202142	276626	Counting Days	1	1	100	500	2	10	8	0.2
1148	66	202142	276641	Counting Days	1	7	100	500	2	10	8	0.2
1149	66	202142	276631	Counting Days	2	20	100	500	2	10	8	0.2
1150	66	202142	276630	Counting Days	2	3	100	500	2	10	8	0.2
1151	66	202142	276970	Counting Days	1	7	100	500	2	10	8	0.2
1152	66	202142	276628	Counting Days	1	2	100	500	2	10	8	0.2
1153	66	202142	276627	Counting Days	1	24	100	500	2	10	8	0.2
1154	67	3517	166127	Counting Days	5	154	100	500	2	10	52	0.2
1155	67	3517	166025	Counting Days	2	78	100	500	2	10	52	0.2
1156	67	3517	166106	Counting Days	4	94	100	500	2	10	52	0.2
1157	67	3517	165980	Counting Days	3	120	100	500	2	10	52	0.2
1158	67	3517	166120	Counting Days	1	42	100	500	2	10	52	0.2
1159	67	3517	166110	Counting Days	3	148	100	500	2	10	52	0.2
1160	67	3517	165979	Counting Days	3	102	100	500	2	10	52	0.2
1161	67	3517	165978	Counting Days	2	60	100	500	2	10	52	0.2
1162	67	3517	165981	Counting Days	4	194	100	500	2	10	52	0.2
1163	67	3517	166276	Counting Days	3	128	100	500	2	10	52	0.2
1164	67	3517	165990	Counting Days	4	118	100	500	2	10	52	0.2
1165	67	3517	166228	Counting Days	2	64	100	500	2	10	52	0.2
1166	67	3517	166023	Counting Days	3	98	100	500	2	10	52	0.2
1167	67	3517	166160	Counting Days	3	134	100	500	2	10	52	0.2
1168	67	3517	166135	Counting Days	2	98	100	500	2	10	52	0.2
1169	67	3517	165991	Counting Days	3	132	100	500	2	10	52	0.2
1170	67	3517	166012	Counting Days	2	82	100	500	2	10	52	0.2
1171	67	3517	166021	Counting Days	4	124	100	500	2	10	52	0.2
1172	67	3517	166020	Counting Days	3	126	100	500	2	10	52	0.2
1173	67	3517	166128	Counting Days	3	164	100	500	2	10	52	0.2
1174	67	3517	166022	Counting Days	4	92	100	500	2	10	52	0.2
1175	67	3517	166011	Counting Days	2	76	100	500	2	10	52	0.2
1176	67	3517	166156	Counting Days	4	106	100	500	2	10	52	0.2
1177	67	3517	165987	Counting Days	2	80	100	500	2	10	52	0.2
1178	67	3517	165989	Counting Days	4	120	100	500	2	10	52	0.2
1179	67	3517	165988	Counting Days	2	106	100	500	2	10	52	0.2
1180	67	3517	166019	Counting Days	2	108	100	500	2	10	52	0.2
1181	67	3517	166222	Counting Days	5	204	100	500	2	10	52	0.2
1182	67	3517	166017	Counting Days	5	162	100	500	2	10	52	0.2
1183	67	3517	165982	Counting Days	5	190	100	500	2	10	52	0.2
1184	67	3517	166131	Counting Days	3	130	100	500	2	10	52	0.2
1185	67	3517	165999	Counting Days	3	134	100	500	2	10	52	0.2
1186	67	3517	166159	Counting Days	2	116	100	500	2	10	52	0.2
1187	67	3517	165985	Counting Days	7	188	100	500	2	10	52	0.2
1188	67	3517	166090	Counting Days	2	146	100	500	2	10	52	0.2
1189	67	3517	166015	Counting Days	3	98	100	500	2	10	52	0.2
1190	67	3517	166103	Counting Days	3	152	100	500	2	10	52	0.2
1191	67	3517	165996	Counting Days	5	180	100	500	2	10	52	0.2
1192	67	3517	166027	Counting Days	4	152	100	500	2	10	52	0.2
1193	67	3517	165995	Counting Days	4	202	100	500	2	10	52	0.2
1194	67	3517	166029	Counting Days	5	148	100	500	2	10	52	0.2
1195	67	3517	166014	Counting Days	5	100	100	500	2	10	52	0.2
1196	67	3517	165984	Counting Days	5	112	100	500	2	10	52	0.2
1197	67	3517	166033	Counting Days	3	124	100	500	2	10	52	0.2
1198	67	3517	165993	Counting Days	4	68	100	500	2	10	52	0.2
1199	67	3517	166028	Counting Days	5	98	100	500	2	10	52	0.2
1200	67	3517	166030	Counting Days	4	140	100	500	2	10	52	0.2
1201	67	3517	166031	Counting Days	4	130	100	500	2	10	52	0.2
1202	67	3517	165994	Counting Days	2	104	100	500	2	10	52	0.2
1203	67	3517	166013	Counting Days	5	132	100	500	2	10	52	0.2
1204	67	3517	166026	Counting Days	5	126	100	500	2	10	52	0.2
1205	67	3517	166034	Counting Days	4	102	100	500	2	10	52	0.2
1206	68	52287	119513	Counting Days	19	208	48	500	2	7	10	0.2
1207	68	52287	119517	Counting Days	17	228	48	500	2	7	10	0.2
1208	68	52287	119519	Counting Days	56	718	48	500	2	7	10	0.2
1209	68	52287	119512	Counting Days	27	442	48	500	2	7	10	0.2
1210	68	52287	119515	Counting Days	48	652	48	500	2	7	10	0.2
1211	68	52287	119516	Counting Days	52	690	48	500	2	7	10	0.2
1212	68	52287	119518	Counting Days	55	704	48	500	2	7	10	0.2
1213	68	52287	119511	Counting Days	47	666	48	500	2	7	10	0.2
1214	68	52287	120132	Counting Days	7	82	48	500	2	7	10	0.2
1215	68	52287	119514	Counting Days	54	716	48	500	2	7	10	0.2
1216	69	52287	196844	Counting Days	10	86	50	500	2	5	8	0.2
1217	69	52287	196847	Counting Days	1	0	50	500	2	5	8	0.2
1218	69	52287	196845	Counting Days	7	62	50	500	2	5	8	0.2
1219	69	52287	196841	Counting Days	1	20	50	500	2	5	8	0.2
1220	69	52287	196843	Counting Days	32	328	50	500	2	5	8	0.2
1221	69	52287	202703	Counting Days	1	2	50	500	2	5	8	0.2
1222	69	52287	196842	Counting Days	102	804	50	500	2	5	8	0.2
1223	69	52287	202336	Counting Days	21	282	50	500	2	5	8	0.2
1224	70	52287	276535	Counting Days	22	116	50	500	2	5	9	0.2
1225	70	52287	278287	Counting Days	3	13	50	500	2	5	9	0.2
1226	70	52287	202357	Counting Days	44	210	50	500	2	5	9	0.2
1227	70	52287	282863	Counting Days	14	108	50	500	2	5	9	0.2
1228	70	52287	202346	Counting Days	17	86	50	500	2	5	9	0.2
1229	70	52287	202360	Counting Days	11	59	50	500	2	5	9	0.2
1230	70	52287	202351	Counting Days	16	70	50	500	2	5	9	0.2
1231	70	52287	202349	Counting Days	10	46	50	500	2	5	9	0.2
1232	70	52287	202361	Counting Days	6	26	50	500	2	5	9	0.2
1233	71	148844	210880	Counting Days	12	206	200	500	10	10	19	0.2
1234	71	148844	231196	Counting Days	12	208	200	500	10	10	19	0.2
1235	71	148844	210653	Counting Days	29	328	200	500	10	10	19	0.2
1236	71	148844	210879	Counting Days	1	2	200	500	10	10	19	0.2
1237	71	148844	210667	Counting Days	14	200	200	500	10	10	19	0.2
1238	71	148844	210654	Counting Days	19	352	200	500	10	10	19	0.2
1239	71	148844	210649	Counting Days	26	158	200	500	10	10	19	0.2
1240	71	148844	210652	Counting Days	26	444	200	500	10	10	19	0.2
1241	71	148844	238014	Counting Days	16	98	200	500	10	10	19	0.2
1242	71	148844	210650	Counting Days	28	388	200	500	10	10	19	0.2
1243	71	148844	210672	Counting Days	14	254	200	500	10	10	19	0.2
1244	71	148844	247303	Counting Days	12	158	200	500	10	10	19	0.2
1245	71	148844	251209	Counting Days	3	54	200	500	10	10	19	0.2
1246	71	148844	210665	Counting Days	3	52	200	500	10	10	19	0.2
1247	71	148844	210655	Counting Days	26	440	200	500	10	10	19	0.2
1248	71	148844	210663	Counting Days	16	240	200	500	10	10	19	0.2
1249	71	148844	210659	Counting Days	27	478	200	500	10	10	19	0.2
1250	71	148844	210668	Counting Days	7	136	200	500	10	10	19	0.2
1251	71	148844	210657	Counting Days	3	22	200	500	10	10	19	0.2
1252	72	152078	154983	Counting Days	9	132	24	500	10	5	14	0.2
1253	72	152078	153813	Counting Days	4	50	24	500	10	5	14	0.2
1254	72	152078	154986	Counting Days	14	216	24	500	10	5	14	0.2
1255	72	152078	154973	Counting Days	16	202	24	500	10	5	14	0.2
1256	72	152078	154977	Counting Days	6	80	24	500	10	5	14	0.2
1257	72	152078	154982	Counting Days	11	100	24	500	10	5	14	0.2
1258	72	152078	153829	Counting Days	8	100	24	500	10	5	14	0.2
1259	72	152078	153812	Counting Days	7	82	24	500	10	5	14	0.2
1260	72	152078	154994	Counting Days	23	278	24	500	10	5	14	0.2
1261	72	152078	154972	Counting Days	10	98	24	500	10	5	14	0.2
1262	72	152078	153831	Counting Days	8	110	24	500	10	5	14	0.2
1263	72	152078	153834	Counting Days	5	76	24	500	10	5	14	0.2
1264	72	152078	153828	Counting Days	10	120	24	500	10	5	14	0.2
1265	72	152078	154969	Counting Days	5	70	24	500	10	5	14	0.2
1266	73	96850	143771	Counting Questions	21	288	50	260	2	10	27	0.1
1267	73	96850	144852	Counting Questions	7	116	50	260	2	10	27	0.1
1268	73	96850	144871	Counting Questions	16	164	50	260	2	10	27	0.1
1269	73	96850	144788	Counting Questions	51	436	50	260	2	10	27	0.1
1270	73	96850	143761	Counting Questions	65	386	50	260	2	10	27	0.1
1271	73	96850	143760	Counting Questions	13	142	50	260	2	10	27	0.1
1272	73	96850	144069	Counting Questions	51	542	50	260	2	10	27	0.1
1273	73	96850	143759	Counting Questions	19	228	50	260	2	10	27	0.1
1274	73	96850	143753	Counting Questions	15	182	50	260	2	10	27	0.1
1275	73	96850	144928	Counting Questions	24	274	50	260	2	10	27	0.1
1276	73	96850	144057	Counting Questions	5	74	50	260	2	10	27	0.1
1277	73	96850	144836	Counting Questions	2	20	50	260	2	10	27	0.1
1278	73	96850	143755	Counting Questions	31	326	50	260	2	10	27	0.1
1279	73	96850	144044	Counting Questions	22	260	50	260	2	10	27	0.1
1280	73	96850	143752	Counting Questions	6	76	50	260	2	10	27	0.1
1281	73	96850	144065	Counting Questions	19	234	50	260	2	10	27	0.1
1282	73	96850	146087	Counting Questions	13	166	50	260	2	10	27	0.1
1283	73	96850	144834	Counting Questions	24	278	50	260	2	10	27	0.1
1284	73	96850	148009	Counting Questions	13	168	50	260	2	10	27	0.1
1285	73	96850	143936	Counting Questions	20	218	50	260	2	10	27	0.1
1286	73	96850	143757	Counting Questions	28	278	50	260	2	10	27	0.1
1287	73	96850	148074	Counting Questions	3	58	50	260	2	10	27	0.1
1288	73	96850	144164	Counting Questions	19	286	50	260	2	10	27	0.1
1289	73	96850	144092	Counting Questions	14	174	50	260	2	10	27	0.1
1290	73	96850	148076	Counting Questions	9	120	50	260	2	10	27	0.1
1291	73	96850	144165	Counting Questions	1	24	50	260	2	10	27	0.1
1292	73	96850	144084	Counting Questions	39	304	50	260	2	10	27	0.1
1293	74	96850	144751	Counting Questions	15	214	50	260	2	10	20	0.1
1294	74	96850	144740	Counting Questions	11	172	50	260	2	10	20	0.1
1295	74	96850	144787	Counting Questions	9	234	50	260	2	10	20	0.1
1296	74	96850	144750	Counting Questions	15	234	50	260	2	10	20	0.1
1297	74	96850	144055	Counting Questions	32	292	50	260	2	10	20	0.1
1298	74	96850	144743	Counting Questions	1	44	50	260	2	10	20	0.1
1299	74	96850	147166	Counting Questions	5	104	50	260	2	10	20	0.1
1300	74	96850	144747	Counting Questions	80	614	50	260	2	10	20	0.1
1301	74	96850	144045	Counting Questions	21	220	50	260	2	10	20	0.1
1302	74	96850	144162	Counting Questions	9	172	50	260	2	10	20	0.1
1303	74	96850	144152	Counting Questions	38	310	50	260	2	10	20	0.1
1304	74	96850	144739	Counting Questions	4	54	50	260	2	10	20	0.1
1305	74	96850	144742	Counting Questions	12	178	50	260	2	10	20	0.1
1306	74	96850	144749	Counting Questions	25	250	50	260	2	10	20	0.1
1307	74	96850	144748	Counting Questions	12	230	50	260	2	10	20	0.1
1308	74	96850	144144	Counting Questions	12	174	50	260	2	10	20	0.1
1309	74	96850	147705	Counting Questions	9	92	50	260	2	10	20	0.1
1310	74	96850	147703	Counting Questions	3	44	50	260	2	10	20	0.1
1311	74	96850	156566	Counting Questions	37	280	50	260	2	10	20	0.1
1312	74	96850	144589	Counting Questions	18	170	50	260	2	10	20	0.1
1313	75	272638	322692	Counting Days	1	2	120	500	1	7	8	0.2
1314	75	272638	302148	Counting Days	1	7	120	500	1	7	8	0.2
1315	75	272638	302149	Counting Days	1	7	120	500	1	7	8	0.2
1316	75	272638	302151	Counting Days	1	7	120	500	1	7	8	0.2
1317	75	272638	302147	Counting Days	1	7	120	500	1	7	8	0.2
1318	75	272638	302152	Counting Days	1	7	120	500	1	7	8	0.2
1319	75	272638	302153	Counting Days	1	7	120	500	1	7	8	0.2
1320	75	272638	302150	Counting Days	1	7	120	500	1	7	8	0.2
1321	76	65136	68404	Counting Questions	6	220	50	150	2	10	7	0.19
1322	76	65136	66758	Counting Questions	4	170	50	150	2	10	7	0.19
1323	76	65136	68406	Counting Questions	6	168	50	150	2	10	7	0.19
1324	76	65136	66807	Counting Questions	3	62	50	150	2	10	7	0.19
1325	76	65136	66755	Counting Questions	1	26	50	150	2	10	7	0.19
1326	76	65136	66760	Counting Questions	7	208	50	150	2	10	7	0.19
1327	76	65136	66759	Counting Questions	6	194	50	150	2	10	7	0.19
1328	77	105846	140324	Counting Days	3	44	50	500	5	5	15	0.2
1329	77	105846	140317	Counting Days	3	28	50	500	5	5	15	0.2
1330	77	105846	142971	Counting Days	3	36	50	500	5	5	15	0.2
1331	77	105846	140322	Counting Days	2	40	50	500	5	5	15	0.2
1332	77	105846	140315	Counting Days	1	10	50	500	5	5	15	0.2
1333	77	105846	140311	Counting Days	1	10	50	500	5	5	15	0.2
1334	77	105846	140323	Counting Days	1	16	50	500	5	5	15	0.2
1335	77	105846	140320	Counting Days	3	26	50	500	5	5	15	0.2
1336	77	105846	140314	Counting Days	1	10	50	500	5	5	15	0.2
1337	77	105846	140321	Counting Days	3	60	50	500	5	5	15	0.2
1338	77	105846	140318	Counting Days	1	10	50	500	5	5	15	0.2
1339	77	105846	140313	Counting Days	2	32	50	500	5	5	15	0.2
1340	77	105846	140312	Counting Days	2	14	50	500	5	5	15	0.2
1341	77	105846	140316	Counting Days	3	32	50	500	5	5	15	0.2
1342	77	105846	140310	Counting Days	1	10	50	500	5	5	15	0.2
1343	78	56770	69011	Counting Days	8	150	60	500	2	10	14	0.2
1344	78	56770	69007	Counting Days	8	104	60	500	2	10	14	0.2
1345	78	56770	68253	Counting Days	7	72	60	500	2	10	14	0.2
1346	78	56770	65679	Counting Days	6	58	60	500	2	10	14	0.2
1347	78	56770	65682	Counting Days	6	150	60	500	2	10	14	0.2
1348	78	56770	68262	Counting Days	3	30	60	500	2	10	14	0.2
1349	78	56770	63672	Counting Days	1	20	60	500	2	10	14	0.2
1350	78	56770	74230	Counting Days	1	6	60	500	2	10	14	0.2
1351	78	56770	65678	Counting Days	7	86	60	500	2	10	14	0.2
1352	78	56770	65676	Counting Days	5	58	60	500	2	10	14	0.2
1353	78	56770	69019	Counting Days	1	10	60	500	2	10	14	0.2
1354	78	56770	65675	Counting Days	8	110	60	500	2	10	14	0.2
1355	78	56770	71126	Counting Days	2	54	60	500	2	10	14	0.2
1356	78	56770	67035	Counting Days	6	66	60	500	2	10	14	0.2
1357	79	24	167380	Counting Days	45	438	60	500	5	5	28	0.2
1358	79	24	167379	Counting Days	54	536	60	500	5	5	28	0.2
1359	79	24	165159	Counting Days	4	37	60	500	5	5	28	0.2
1360	79	24	167341	Counting Days	13	114	60	500	5	5	28	0.2
1361	79	24	167376	Counting Days	10	128	60	500	5	5	28	0.2
1362	79	24	167378	Counting Days	52	528	60	500	5	5	28	0.2
1363	79	24	167452	Counting Days	56	584	60	500	5	5	28	0.2
1364	79	24	167338	Counting Days	1	0	60	500	5	5	28	0.2
1365	79	24	167340	Counting Days	50	528	60	500	5	5	28	0.2
1366	79	24	167377	Counting Days	48	500	60	500	5	5	28	0.2
1367	79	24	167385	Counting Days	55	584	60	500	5	5	28	0.2
1368	79	24	167384	Counting Days	51	530	60	500	5	5	28	0.2
1369	79	24	167387	Counting Days	57	558	60	500	5	5	28	0.2
1370	79	24	167337	Counting Days	52	588	60	500	5	5	28	0.2
1371	79	24	167339	Counting Days	61	634	60	500	5	5	28	0.2
1372	79	24	176284	Counting Days	1	2	60	500	5	5	28	0.2
1373	79	24	167375	Counting Days	54	628	60	500	5	5	28	0.2
1374	79	24	167393	Counting Days	66	752	60	500	5	5	28	0.2
1375	79	24	167335	Counting Days	44	466	60	500	5	5	28	0.2
1376	79	24	167336	Counting Days	49	510	60	500	5	5	28	0.2
1377	79	24	167388	Counting Days	17	190	60	500	5	5	28	0.2
1378	79	24	167334	Counting Days	58	582	60	500	5	5	28	0.2
1379	79	24	167386	Counting Days	53	530	60	500	5	5	28	0.2
1380	79	24	167383	Counting Days	57	634	60	500	5	5	28	0.2
1381	79	24	167381	Counting Days	61	662	60	500	5	5	28	0.2
1382	79	24	167382	Counting Days	64	796	60	500	5	5	28	0.2
1383	79	24	167405	Counting Days	51	518	60	500	5	5	28	0.2
1384	79	24	167333	Counting Days	18	266	60	500	5	5	28	0.2
1385	80	24	247295	Counting Days	59	117	75	500	2	2	15	0.2
1386	80	24	247294	Counting Days	55	113	75	500	2	2	15	0.2
1387	80	24	247296	Counting Days	57	118	75	500	2	2	15	0.2
1388	80	24	247290	Counting Days	71	145	75	500	2	2	15	0.2
1389	80	24	247297	Counting Days	47	94	75	500	2	2	15	0.2
1390	80	24	247450	Counting Days	68	138	75	500	2	2	15	0.2
1391	80	24	247451	Counting Days	66	134	75	500	2	2	15	0.2
1392	80	24	247293	Counting Days	69	155	75	500	2	2	15	0.2
1393	80	24	247457	Counting Days	59	117	75	500	2	2	15	0.2
1394	80	24	247291	Counting Days	69	135	75	500	2	2	15	0.2
1395	80	24	247455	Counting Days	64	128	75	500	2	2	15	0.2
1396	80	24	247452	Counting Days	60	120	75	500	2	2	15	0.2
1397	80	24	247292	Counting Days	61	127	75	500	2	2	15	0.2
1398	80	24	247453	Counting Days	71	142	75	500	2	2	15	0.2
1399	80	24	247456	Counting Days	54	110	75	500	2	2	15	0.2
1400	81	118236	221843	Counting Questions	10	52	50	500	2	10	7	0.2
1401	81	118236	221845	Counting Questions	15	310	50	500	2	10	7	0.2
1402	81	118236	221846	Counting Questions	6	66	50	500	2	10	7	0.2
1403	81	118236	221847	Counting Questions	9	126	50	500	2	10	7	0.2
1404	81	118236	221844	Counting Questions	8	82	50	500	2	10	7	0.2
1405	81	118236	221841	Counting Questions	7	26	50	500	2	10	7	0.2
1406	81	118236	221842	Counting Questions	10	114	50	500	2	10	7	0.2
1407	82	118236	292598	Counting Questions	5	31	50	500	2	10	9	0.2
1408	82	118236	292597	Counting Questions	4	14	50	500	2	10	9	0.2
1409	82	118236	292596	Counting Questions	4	11	50	500	2	10	9	0.2
1410	82	118236	292600	Counting Questions	1	4	50	500	2	10	9	0.2
1411	82	118236	292595	Counting Questions	4	24	50	500	2	10	9	0.2
1412	82	118236	292610	Counting Questions	2	12	50	500	2	10	9	0.2
1413	82	118236	292599	Counting Questions	5	31	50	500	2	10	9	0.2
1414	82	118236	292601	Counting Questions	1	4	50	500	2	10	9	0.2
1415	82	118236	292607	Counting Questions	2	12	50	500	2	10	9	0.2
1416	83	118236	139371	Counting Questions	8	252	50	100	2	10	9	1
1417	83	118236	139368	Counting Questions	8	284	50	100	2	10	9	1
1418	83	118236	139365	Counting Questions	2	150	50	100	2	10	9	1
1419	83	118236	139420	Counting Questions	11	282	50	100	2	10	9	1
1420	83	118236	139373	Counting Questions	10	272	50	100	2	10	9	1
1421	83	118236	139366	Counting Questions	13	410	50	100	2	10	9	1
1422	83	118236	139361	Counting Questions	5	152	50	100	2	10	9	1
1423	83	118236	139367	Counting Questions	1	38	50	100	2	10	9	1
1424	83	118236	139363	Counting Questions	14	352	50	100	2	10	9	1
1425	84	60783	61927	Counting Questions	1	6	50	1000	2	10	13	0.2
1426	84	60783	61914	Counting Questions	3	74	50	1000	2	10	13	0.2
1427	84	60783	62616	Counting Questions	2	24	50	1000	2	10	13	0.2
1428	84	60783	61920	Counting Questions	1	116	50	1000	2	10	13	0.2
1429	84	60783	61912	Counting Questions	1	18	50	1000	2	10	13	0.2
1430	84	60783	61921	Counting Questions	1	76	50	1000	2	10	13	0.2
1431	84	60783	61925	Counting Questions	1	6	50	1000	2	10	13	0.2
1432	84	60783	61916	Counting Questions	1	60	50	1000	2	10	13	0.2
1433	84	60783	63184	Counting Questions	3	78	50	1000	2	10	13	0.2
1434	84	60783	61919	Counting Questions	1	44	50	1000	2	10	13	0.2
1435	84	60783	61918	Counting Questions	2	10	50	1000	2	10	13	0.2
1436	84	60783	61915	Counting Questions	3	104	50	1000	2	10	13	0.2
1437	84	60783	75385	Counting Questions	1	10	50	1000	2	10	13	0.2
1438	85	119599	134322	Counting Questions	2	26	50	500	2	10	15	0.1
1439	85	119599	134331	Counting Questions	1	14	50	500	2	10	15	0.1
1440	85	119599	134336	Counting Questions	1	26	50	500	2	10	15	0.1
1441	85	119599	134318	Counting Questions	3	86	50	500	2	10	15	0.1
1442	85	119599	134327	Counting Questions	1	6	50	500	2	10	15	0.1
1443	85	119599	134325	Counting Questions	9	388	50	500	2	10	15	0.1
1444	85	119599	134320	Counting Questions	2	16	50	500	2	10	15	0.1
1445	85	119599	134343	Counting Questions	2	128	50	500	2	10	15	0.1
1446	85	119599	134338	Counting Questions	2	32	50	500	2	10	15	0.1
1447	85	119599	134337	Counting Questions	4	120	50	500	2	10	15	0.1
1448	85	119599	134321	Counting Questions	5	94	50	500	2	10	15	0.1
1449	85	119599	134323	Counting Questions	1	10	50	500	2	10	15	0.1
1450	85	119599	134340	Counting Questions	14	240	50	500	2	10	15	0.1
1451	85	119599	134328	Counting Questions	3	92	50	500	2	10	15	0.1
1452	85	119599	134326	Counting Questions	10	144	50	500	2	10	15	0.1
1453	86	22229	150801	Counting Days	62	838	90	500	2	6	11	0.2
1454	86	22229	150797	Counting Days	26	334	90	500	2	6	11	0.2
1455	86	22229	150796	Counting Days	40	450	90	500	2	6	11	0.2
1456	86	22229	150795	Counting Days	3	36	90	500	2	6	11	0.2
1457	86	22229	150794	Counting Days	49	716	90	500	2	6	11	0.2
1458	86	22229	150793	Counting Days	45	538	90	500	2	6	11	0.2
1459	86	22229	159647	Counting Days	54	522	90	500	2	6	11	0.2
1460	86	22229	150800	Counting Days	48	574	90	500	2	6	11	0.2
1461	86	22229	150798	Counting Days	21	208	90	500	2	6	11	0.2
1462	86	22229	155137	Counting Days	39	514	90	500	2	6	11	0.2
1463	86	22229	150799	Counting Days	54	588	90	500	2	6	11	0.2
1464	87	112807	219108	Counting Questions	5	106	50	50	2	10	6	1
1465	87	112807	219104	Counting Questions	3	10	50	50	2	10	6	1
1466	87	112807	219102	Counting Questions	6	100	50	50	2	10	6	1
1467	87	112807	215669	Counting Questions	1	20	50	50	2	10	6	1
1468	87	112807	219107	Counting Questions	6	102	50	50	2	10	6	1
1469	87	112807	219100	Counting Questions	1	2	50	50	2	10	6	1
1470	88	121669	231861	Counting Days	47	622	50	500	2	10	38	0.2
1471	88	121669	231875	Counting Days	53	612	50	500	2	10	38	0.2
1472	88	121669	229158	Counting Days	52	702	50	500	2	10	38	0.2
1473	88	121669	231862	Counting Days	40	500	50	500	2	10	38	0.2
1474	88	121669	231864	Counting Days	52	644	50	500	2	10	38	0.2
1475	88	121669	242598	Counting Days	28	504	50	500	2	10	38	0.2
1476	88	121669	231863	Counting Days	40	746	50	500	2	10	38	0.2
1477	88	121669	231866	Counting Days	52	908	50	500	2	10	38	0.2
1478	88	121669	231874	Counting Days	50	816	50	500	2	10	38	0.2
1479	88	121669	229160	Counting Days	49	610	50	500	2	10	38	0.2
1480	88	121669	231877	Counting Days	23	382	50	500	2	10	38	0.2
1481	88	121669	229151	Counting Days	74	682	50	500	2	10	38	0.2
1482	88	121669	242597	Counting Days	1	2	50	500	2	10	38	0.2
1483	88	121669	231878	Counting Days	49	840	50	500	2	10	38	0.2
1484	88	121669	229159	Counting Days	51	852	50	500	2	10	38	0.2
1485	88	121669	231870	Counting Days	51	780	50	500	2	10	38	0.2
1486	88	121669	231871	Counting Days	11	188	50	500	2	10	38	0.2
1487	88	121669	231865	Counting Days	52	866	50	500	2	10	38	0.2
1488	88	121669	229150	Counting Days	47	784	50	500	2	10	38	0.2
1489	88	121669	231926	Counting Days	52	632	50	500	2	10	38	0.2
1490	88	121669	231876	Counting Days	51	578	50	500	2	10	38	0.2
1491	88	121669	231872	Counting Days	51	756	50	500	2	10	38	0.2
1492	88	121669	229147	Counting Days	23	388	50	500	2	10	38	0.2
1493	88	121669	231881	Counting Days	47	642	50	500	2	10	38	0.2
1494	88	121669	231868	Counting Days	48	650	50	500	2	10	38	0.2
1495	88	121669	229155	Counting Days	52	510	50	500	2	10	38	0.2
1496	88	121669	231880	Counting Days	57	872	50	500	2	10	38	0.2
1497	88	121669	231873	Counting Days	9	162	50	500	2	10	38	0.2
1498	88	121669	229157	Counting Days	38	632	50	500	2	10	38	0.2
1499	88	121669	229148	Counting Days	44	594	50	500	2	10	38	0.2
1500	88	121669	231883	Counting Days	51	720	50	500	2	10	38	0.2
1501	88	121669	231879	Counting Days	54	770	50	500	2	10	38	0.2
1502	88	121669	231884	Counting Days	10	156	50	500	2	10	38	0.2
1503	88	121669	231882	Counting Days	4	44	50	500	2	10	38	0.2
1504	88	121669	229152	Counting Days	15	246	50	500	2	10	38	0.2
1505	88	121669	229156	Counting Days	254	2971	50	500	2	10	38	0.2
1506	88	121669	229154	Counting Days	49	778	50	500	2	10	38	0.2
1507	88	121669	229153	Counting Days	40	574	50	500	2	10	38	0.2
1508	89	157640	159820	Counting Days	2	32	128	500	2	8	9	0.2
1509	89	157640	159819	Counting Days	5	66	128	500	2	8	9	0.2
1510	89	157640	159821	Counting Days	2	30	128	500	2	8	9	0.2
1511	89	157640	159813	Counting Days	2	32	128	500	2	8	9	0.2
1512	89	157640	159817	Counting Days	2	26	128	500	2	8	9	0.2
1513	89	157640	159815	Counting Days	2	30	128	500	2	8	9	0.2
1514	89	157640	159814	Counting Days	1	16	128	500	2	8	9	0.2
1515	89	157640	159818	Counting Days	22	130	128	500	2	8	9	0.2
1516	89	157640	159822	Counting Days	1	16	128	500	2	8	9	0.2
1517	90	57839	69155	Counting Days	4	58	103	500	2.72	10	24	0.2
1518	90	57839	69154	Counting Days	9	132	103	500	2.72	10	24	0.2
1519	90	57839	69153	Counting Days	7	160	103	500	2.72	10	24	0.2
1520	90	57839	74412	Counting Days	1	6	103	500	2.72	10	24	0.2
1521	90	57839	69156	Counting Days	1	58	103	500	2.72	10	24	0.2
1522	90	57839	69149	Counting Days	12	206	103	500	2.72	10	24	0.2
1523	90	57839	69151	Counting Days	10	176	103	500	2.72	10	24	0.2
1524	90	57839	69157	Counting Days	4	58	103	500	2.72	10	24	0.2
1525	90	57839	69152	Counting Days	6	60	103	500	2.72	10	24	0.2
1526	90	57839	69146	Counting Days	5	56	103	500	2.72	10	24	0.2
1527	90	57839	69163	Counting Days	38	414	103	500	2.72	10	24	0.2
1528	90	57839	69145	Counting Days	2	22	103	500	2.72	10	24	0.2
1529	90	57839	69159	Counting Days	2	82	103	500	2.72	10	24	0.2
1530	90	57839	70900	Counting Days	20	360	103	500	2.72	10	24	0.2
1531	90	57839	70331	Counting Days	5	56	103	500	2.72	10	24	0.2
1532	90	57839	69162	Counting Days	18	266	103	500	2.72	10	24	0.2
1533	90	57839	69144	Counting Days	9	136	103	500	2.72	10	24	0.2
1534	90	57839	69158	Counting Days	4	88	103	500	2.72	10	24	0.2
1535	90	57839	72141	Counting Days	6	38	103	500	2.72	10	24	0.2
1536	90	57839	69268	Counting Days	2	22	103	500	2.72	10	24	0.2
1537	90	57839	69150	Counting Days	11	190	103	500	2.72	10	24	0.2
1538	90	57839	69142	Counting Days	6	154	103	500	2.72	10	24	0.2
1539	90	57839	69140	Counting Days	11	170	103	500	2.72	10	24	0.2
1540	90	57839	71369	Counting Days	5	86	103	500	2.72	10	24	0.2
1541	91	48924	53282	Counting Days	2	24	50	500	2	10	6	0.2
1542	91	48924	53230	Counting Days	3	46	50	500	2	10	6	0.2
1543	91	48924	59457	Counting Days	1	20	50	500	2	10	6	0.2
1544	91	48924	53219	Counting Days	3	54	50	500	2	10	6	0.2
1545	91	48924	53283	Counting Days	3	62	50	500	2	10	6	0.2
1546	91	48924	53225	Counting Days	2	24	50	500	2	10	6	0.2
1547	92	60810	73936	Counting Questions	1	12	50	500	2	10	8	1
1548	92	60810	68997	Counting Questions	1	4	50	500	2	10	8	1
1549	92	60810	69014	Counting Questions	1	4	50	500	2	10	8	1
1550	92	60810	68996	Counting Questions	4	26	50	500	2	10	8	1
1551	92	60810	69005	Counting Questions	1	2	50	500	2	10	8	1
1552	92	60810	69006	Counting Questions	2	26	50	500	2	10	8	1
1553	92	60810	69003	Counting Questions	3	22	50	500	2	10	8	1
1554	92	60810	69004	Counting Questions	1	4	50	500	2	10	8	1
1555	93	114229	144478	Counting Questions	23	622	50	1000	2	10	18	0.5
1556	93	114229	144490	Counting Questions	20	764	50	1000	2	10	18	0.5
1557	93	114229	144493	Counting Questions	2	38	50	1000	2	10	18	0.5
1558	93	114229	144477	Counting Questions	6	404	50	1000	2	10	18	0.5
1559	93	114229	144476	Counting Questions	16	686	50	1000	2	10	18	0.5
1560	93	114229	144491	Counting Questions	8	458	50	1000	2	10	18	0.5
1561	93	114229	144475	Counting Questions	12	476	50	1000	2	10	18	0.5
1562	93	114229	144474	Counting Questions	33	1016	50	1000	2	10	18	0.5
1563	93	114229	144487	Counting Questions	6	340	50	1000	2	10	18	0.5
1564	93	114229	144484	Counting Questions	19	566	50	1000	2	10	18	0.5
1565	93	114229	144472	Counting Questions	27	1002	50	1000	2	10	18	0.5
1566	93	114229	144485	Counting Questions	17	496	50	1000	2	10	18	0.5
1567	93	114229	144488	Counting Questions	42	860	50	1000	2	10	18	0.5
1568	93	114229	144473	Counting Questions	39	718	50	1000	2	10	18	0.5
1569	93	114229	144471	Counting Questions	11	474	50	1000	2	10	18	0.5
1570	93	114229	144482	Counting Questions	1	6	50	1000	2	10	18	0.5
1571	93	114229	144481	Counting Questions	7	320	50	1000	2	10	18	0.5
1572	93	114229	144479	Counting Questions	49	1040	50	1000	2	10	18	0.5
1573	94	114229	297255	Counting Questions	67	501	50	500	2	10	15	0.2
1574	94	114229	297241	Counting Questions	54	500	50	500	2	10	15	0.2
1575	94	114229	297251	Counting Questions	67	425	50	500	2	10	15	0.2
1576	94	114229	297243	Counting Questions	50	391	50	500	2	10	15	0.2
1577	94	114229	297250	Counting Questions	24	215	50	500	2	10	15	0.2
1578	94	114229	297240	Counting Questions	54	500	50	500	2	10	15	0.2
1579	94	114229	297247	Counting Questions	67	503	50	500	2	10	15	0.2
1580	94	114229	297249	Counting Questions	17	180	50	500	2	10	15	0.2
1581	94	114229	297239	Counting Questions	67	515	50	500	2	10	15	0.2
1582	94	114229	297245	Counting Questions	35	132	50	500	2	10	15	0.2
1583	94	114229	297254	Counting Questions	70	440	50	500	2	10	15	0.2
1584	94	114229	297252	Counting Questions	64	507	50	500	2	10	15	0.2
1585	94	114229	297253	Counting Questions	37	262	50	500	2	10	15	0.2
1586	94	114229	297248	Counting Questions	52	500	50	500	2	10	15	0.2
1587	94	114229	297246	Counting Questions	62	501	50	500	2	10	15	0.2
1588	95	196231	203997	Counting Questions	8	62	50	500	2	10	25	0.2
1589	95	196231	203998	Counting Questions	6	67	50	500	2	10	25	0.2
1590	95	196231	203977	Counting Questions	4	49	50	500	2	10	25	0.2
1591	95	196231	203994	Counting Questions	7	69	50	500	2	10	25	0.2
1592	95	196231	203976	Counting Questions	10	95	50	500	2	10	25	0.2
1593	95	196231	205093	Counting Questions	8	55	50	500	2	10	25	0.2
1594	95	196231	203975	Counting Questions	27	363	50	500	2	10	25	0.2
1595	95	196231	203993	Counting Questions	4	45	50	500	2	10	25	0.2
1596	95	196231	203992	Counting Questions	7	37	50	500	2	10	25	0.2
1597	95	196231	203988	Counting Questions	13	99	50	500	2	10	25	0.2
1598	95	196231	204010	Counting Questions	14	176	50	500	2	10	25	0.2
1599	95	196231	204000	Counting Questions	8	40	50	500	2	10	25	0.2
1600	95	196231	203995	Counting Questions	6	63	50	500	2	10	25	0.2
1601	95	196231	203974	Counting Questions	5	45	50	500	2	10	25	0.2
1602	95	196231	203982	Counting Questions	14	121	50	500	2	10	25	0.2
1603	95	196231	204008	Counting Questions	15	185	50	500	2	10	25	0.2
1604	95	196231	203987	Counting Questions	15	144	50	500	2	10	25	0.2
1605	95	196231	203999	Counting Questions	7	68	50	500	2	10	25	0.2
1606	95	196231	204014	Counting Questions	11	114	50	500	2	10	25	0.2
1607	95	196231	204009	Counting Questions	7	69	50	500	2	10	25	0.2
1608	95	196231	204003	Counting Questions	12	114	50	500	2	10	25	0.2
1609	95	196231	203990	Counting Questions	6	86	50	500	2	10	25	0.2
1610	95	196231	203979	Counting Questions	16	126	50	500	2	10	25	0.2
1611	95	196231	203989	Counting Questions	4	46	50	500	2	10	25	0.2
1612	95	196231	203980	Counting Questions	15	175	50	500	2	10	25	0.2
1613	96	196231	280193	Counting Questions	2	20	50	500	2	10	23	0.2
1614	96	196231	280175	Counting Questions	8	60	50	500	2	10	23	0.2
1615	96	196231	280170	Counting Questions	21	113	50	500	2	10	23	0.2
1616	96	196231	280199	Counting Questions	1	13	50	500	2	10	23	0.2
1617	96	196231	280174	Counting Questions	19	98	50	500	2	10	23	0.2
1618	96	196231	280180	Counting Questions	11	82	50	500	2	10	23	0.2
1619	96	196231	280181	Counting Questions	4	19	50	500	2	10	23	0.2
1620	96	196231	280192	Counting Questions	1	3	50	500	2	10	23	0.2
1621	96	196231	280188	Counting Questions	1	13	50	500	2	10	23	0.2
1622	96	196231	280169	Counting Questions	7	59	50	500	2	10	23	0.2
1623	96	196231	280209	Counting Questions	7	57	50	500	2	10	23	0.2
1624	96	196231	280189	Counting Questions	1	5	50	500	2	10	23	0.2
1625	96	196231	280197	Counting Questions	12	76	50	500	2	10	23	0.2
1626	96	196231	280186	Counting Questions	5	32	50	500	2	10	23	0.2
1627	96	196231	280187	Counting Questions	3	15	50	500	2	10	23	0.2
1628	96	196231	280190	Counting Questions	4	30	50	500	2	10	23	0.2
1629	96	196231	280173	Counting Questions	7	33	50	500	2	10	23	0.2
1630	96	196231	280185	Counting Questions	15	91	50	500	2	10	23	0.2
1631	96	196231	280177	Counting Questions	1	2	50	500	2	10	23	0.2
1632	96	196231	280194	Counting Questions	3	11	50	500	2	10	23	0.2
1633	96	196231	280183	Counting Questions	6	38	50	500	2	10	23	0.2
1634	96	196231	280182	Counting Questions	11	79	50	500	2	10	23	0.2
1635	96	196231	280224	Counting Questions	1	1	50	500	2	10	23	0.2
1636	97	196231	280315	Counting Questions	3	12	50	500	2	10	18	0.2
1637	97	196231	280325	Counting Questions	2	8	50	500	2	10	18	0.2
1638	97	196231	280317	Counting Questions	2	8	50	500	2	10	18	0.2
1639	97	196231	280316	Counting Questions	1	1	50	500	2	10	18	0.2
1640	97	196231	280320	Counting Questions	8	48	50	500	2	10	18	0.2
1641	97	196231	280319	Counting Questions	4	20	50	500	2	10	18	0.2
1642	97	196231	280318	Counting Questions	12	80	50	500	2	10	18	0.2
1643	97	196231	280321	Counting Questions	2	8	50	500	2	10	18	0.2
1644	97	196231	280324	Counting Questions	2	8	50	500	2	10	18	0.2
1645	97	196231	280314	Counting Questions	2	8	50	500	2	10	18	0.2
1646	97	196231	280327	Counting Questions	4	16	50	500	2	10	18	0.2
1647	97	196231	280335	Counting Questions	1	5	50	500	2	10	18	0.2
1648	97	196231	204013	Counting Questions	1	3	50	500	2	10	18	0.2
1649	97	196231	280311	Counting Questions	5	50	50	500	2	10	18	0.2
1650	97	196231	280336	Counting Questions	4	11	50	500	2	10	18	0.2
1651	97	196231	280329	Counting Questions	2	8	50	500	2	10	18	0.2
1652	97	196231	280332	Counting Questions	2	10	50	500	2	10	18	0.2
1653	97	196231	280313	Counting Questions	1	3	50	500	2	10	18	0.2
